# Supplementary material for: Acupuncture for hormonal readiness and gut microbiota in obese polycystic ovary syndrome: an open-label, randomized controlled trial
Source: Front Endocrinol (Lausanne). 2024 Dec 19;15:1509152. doi: 10.3389/fendo.2024.1509152 (PMC11693447; doi:10.3389/fendo.2024.1509152)
Supplement: Supplementary Table 1 — All organized analysis results. [file Table1.xlsx]

## Sheet: s1
	Original data			Multiple interpolation_1			Multiple interpolation_2			Multiple interpolation_3			Multiple interpolation_4			Multiple interpolation_5			Summarized results
Outcome	Clomiphene (N=39)	Acupuncture+ clomiphene (N=42)	Adjusted difference	Clomiphene (N=43)	Acupuncture+ clomiphene (N=43)	Adjusted difference	Clomiphene (N=43)	Acupuncture+ clomiphene (N=43)	Adjusted difference	Clomiphene (N=43)	Acupuncture+ clomiphene (N=43)	Adjusted difference	Clomiphene (N=43)	Acupuncture+ clomiphene (N=43)	Adjusted difference	Clomiphene (N=43)	Acupuncture+ clomiphene (N=43)	Adjusted difference	Adjusted difference	P
Endometrial_thickness
At three menstrual cycles	6.48 (5.69, 7.28)	7.59 (6.97, 8.22)	-1.08(-2.04, -0.1)	6.6(5.86, 7.34)	7.5(6.88, 8.11)	-0.93(-1.85, -0.01)	6.58(5.82, 7.33)	7.47(6.85, 8.09)	-0.94-1.87, -0.01)	6.44(5.69, 7.19)	7.52(6.91, 8.13)	-1.13(-2.06, -0.2)	6.58(5.82, 7.34)	7.47(6.85, 8.09)	-0.94(-1.88, 0)	6.55(5.8, 7.3)	7.5(6.88, 8.11)	-0.99(-1.92, -0.06)	-0.99(-1.92, -0.05)	0.03
Change (0-three menstrual cycles)	0.51(-0.25, 1.27)	1.57(0.7, 2.43)	-1.08(-2.04, -0.1)	0.6(-0.1, 1.31)	1.52(0.7, 1.35)	-0.93(-1.85, -0.01)	0.58(-0.11, 1.28)	1.5(0.67, 2.33)	-0.94(-1.87, -0.01)	0.44(-0.27, 1.15)	1.55(0.72, 2.37)	-1.13(-2.06, -0.2)	0.58(-0.12, 1.28)	1.5(0.67, 2.33)	-0.94(-1.88, 0)	0.56(-0.14, 1.26)	1.52(0.69, 2.34)	-0.99(-1.92, -0.06)	-0.99(-1.92, -0.05)	0.03
Follicular_diameter
At three menstrual cycles	15.05 (13.6, 16.5)	18.12 (16.89, 19.34)	-3.01(-4.89, -1.12)	15.12(13.79, 16.44)	18.11(16.94, 19.29)	-2.9(-4.68, -1.13)	15.28(13.94, 16.62)	18.13(16.96, 19.31)	-2.76-4.54, -0.98)	15.05(13.72, 16.37)	18.02(16.81, 19.22)	-2.9(-4.69, -1.12)	15.23(13.9, 16.57)	18.11(16.94, 19.29)	-2.79(-4.57, -1.01)	15.21(13.86, 16.55)	18.04(16.85, 19.24)	-2.74(-4.54, -0.95)	-2.82(-4.59, -1.06)	0.002
Change (0-three menstrual cycles)	6.54(5.12, 7.96)	9.19(7.85, 10.53)	-3.01(-4.89, -1.12)	6.53(5.25, 7.82)	9.25(7.97, 10.53)	-2.9(-4.68, -1.13)	6.7(5.4, 7.99)	9.27(7.99, 10.56)	-2.76(-4.54, -0.98)	6.46(5.16, 7.77)	9.16(7.87, 10.45)	-2.9(-4.69, -1.12)	6.65(5.36, 7.94)	9.25(7.97, 10.53)	-2.79(-4.57, -1.01)	6.63(5.31, 7.95)	9.18(7.9, 10.46)	-2.74(-4.54, -0.95)	-2.82(-4.59, -1.06)	0.002
LH
At three menstrual cycles	11.23 (10.09, 12.37)	7.38 (6.19, 8.57)	4.112.53, 5.69)	11.22(10.1, 12.35)	7.25(6.1, 8.4)	4.1(2.57, 5.63)	11.36(10.25, 12.46)	7.25(6.1, 8.4)	4.222.71, 5.74)	11.27(10.14, 12.41)	7.25(6.1, 8.4)	4.13(2.58, 5.68)	11.24(10.11, 12.37)	7.27(6.13, 8.42)	4.07(2.53, 5.61)	11.05(9.87, 12.22)	7.25(6.1, 8.4)	3.92(2.35, 5.5)	4.09(2.55, 5.63)	<0.001
Change (0-three menstrual cycles)	-0.63(-2.2, 0.94)	-5.4(-7.31, -3.5)	4.11(2.53, 5.69)	-1.04(-2.54, 0.44)	-5.5(-7.37, -3.63)	4.1(2.57, 5.63)	-0.91(-2.38, 0.55)	-5.5(-7.37, -3.63)	4.23(2.72, 5.74)	-1(-2.5, 0.49)	-5.5(-7.37, -3.63)	4.13(2.58, 5.68)	-1.04(-2.53, 0.44)	-5.47(-7.35, -3.6)	4.07(2.53, 5.61)	-1.21(-2.75, 0.32)	-5.5(-7.37, -3.63)	3.92(2.35, 5.5)	4.09(2.55, 5.63)	<0.001
FSH
At three menstrual cycles	5.94 (5.52, 6.35)	5.84 (5.27, 6.41)	0.26(-0.38, 0.9)	5.96(5.55, 6.37)	5.92(5.36, 6.48)	0.2(-0.42, 0.82)	6.01(5.61, 6.42)	5.87(5.32, 6.42)	0.29-0.32, 0.91)	6.06(5.65, 6.48)	5.93(5.37, 6.49)	0.3(-0.32, 0.91)	6(5.59, 6.42)	5.85(5.3, 6.41)	0.3(-0.32, 0.93)	6.04(5.64, 6.44)	5.94(5.38, 6.5)	0.27(-0.35, 0.89)	0.27(-0.34, 0.89)	0.425
Change (0-three menstrual cycles)	0.22(-0.12, 0.57)	-0.12(-0.72, 0.47)	0.26(-0.38, 0.9)	0.16(-0.16, 0.49)	-0.05(-0.63, 0.53)	0.2(-0.42, 0.82)	0.21(-0.1, 0.54)	-0.09(-0.68, 0.48)	0.3(-0.32, 0.91)	0.25(-0.07, 0.59)	-0.04(-0.62, 0.54)	0.3(-0.32, 0.91)	0.19(-0.12, 0.52)	-0.12(-0.71, 0.46)	0.3(-0.32, 0.93)	0.25(-0.07, 0.58)	-0.03(-0.61, 0.55)	0.27(-0.35, 0.89)	0.27(-0.34, 0.89)	0.425
LHFSH
At three menstrual cycles	1.89 (1.71, 2.06)	1.39 (1.13, 1.64)	0.52(0.22, 0.82)	1.9(1.72, 2.08)	1.36(1.11, 1.6)	0.53(0.24, 0.83)	1.91(1.73, 2.09)	1.35(1.1, 1.6)	0.550.26, 0.84)	1.87(1.68, 2.07)	1.35(1.1, 1.6)	0.51(0.22, 0.81)	1.9(1.72, 2.08)	1.35(1.1, 1.6)	0.54(0.25, 0.83)	1.87(1.7, 2.04)	1.35(1.1, 1.6)	0.5(0.21, 0.79)	0.53(0.24, 0.82)	0.001
Change (0-three menstrual cycles)	-0.19(-0.46, 0.07)	-0.77(-1.12, -0.43)	0.52(0.22, 0.82)	-0.22(-0.47, 0.01)	-0.8(-1.14, -0.46)	0.53(0.24, 0.83)	-0.21(-0.46, 0.02)	-0.8(-1.14, -0.46)	0.54(0.25, 0.84)	-0.24(-0.49, 0)	-0.8(-1.14, -0.46)	0.51(0.22, 0.81)	-0.22(-0.47, 0.01)	-0.8(-1.14, -0.46)	0.54(0.25, 0.83)	-0.25(-0.51, 0)	-0.8(-1.14, -0.46)	0.5(0.21, 0.79)	0.53(0.24, 0.82)	<0.001
testosterone
At three menstrual cycles	45.3 (37.8, 52.79)	18.94 (11.16, 26.72)	27.35(16.58, 38.11)	43.02(35.74, 50.29)	18.95(11.44, 26.46)	24.52(14.03, 35.01)	43.58(36.54, 50.62)	18.73(11.26, 26.2)	25.3215.03, 35.61)	43.83(36.89, 50.77)	18.84(11.35, 26.33)	25.45(15.2, 35.7)	43.54(36.5, 50.58)	18.84(11.35, 26.33)	25.07(14.74, 35.4)	43.55(36.57, 50.52)	18.95(11.44, 26.46)	25.05(14.75, 35.35)	25.09(14.88, 35.29)	<0.001
Change (0-three menstrual cycles)	4.42(-4.76, 13.6)	-24.14(-32.91, -15.36)	27.35(16.58, 38.11)	2.31(-6.3, 10.93)	-24.52(-33.03, -16.01)	24.52(14.03, 35.01)	2.87(-5.58, 11.33)	-24.73(-33.22, -16.25)	25.33(15.05, 35.62)	3.13(-5.25, 11.52)	-24.56(-33.06, -16.05)	25.45(15.2, 35.7)	2.74(-5.74, 11.23)	-24.56(-33.06, -16.05)	25.07(14.74, 35.4)	2.76(-5.69, 11.22)	-24.52(-33.03, -16.01)	25.05(14.75, 35.35)	25.09(14.88, 35.29)	<0.001
estradiol
At three menstrual cycles	57.31 (48.85, 65.77)	62.43 (53.82, 71.05)	-4.27(-16.28, 7.73)	59.98(51.64, 68.32)	62.79(54.58, 71.01)	-1.76(-13.22, 9.71)	59.98(51.64, 68.32)	62.76(54.54, 70.97)	-1.72(-13.19, 9.75)	60.22(51.93, 68.51)	63(54.76, 71.24)	-1.71(-13.17, 9.75)	59.98(51.64, 68.32)	62.76(54.54, 70.97)	-1.72(-13.19, 9.75)	59.98(51.64, 68.32)	62.72(54.51, 70.93)	-1.69(-13.15, 9.78)	-1.72(-13.01, 9.57)	0.481
Change (0-three menstrual cycles)	18.8(8.42, 29.17)	20.48(11.31, 29.65)	-4.27(-16.28, 7.73)	18.81(9.44, 28.18)	20.45(11.72, 29.17)	-1.8(-13.27, 9.67)	18.81(9.44, 28.18)	20.44(11.71, 29.16)	-1.79(-13.26, 9.68)	18.98(9.6, 28.37)	20.58(11.85, 29.32)	-1.75(-13.19, 9.69)	18.81(9.44, 28.18)	20.44(11.71, 29.16)	-1.79(-13.26, 9.68)	18.81(9.44, 28.18)	20.28(11.55, 29.01)	-1.65(-13.12, 9.82)	-1.76(-13.05, 9.54)	0.481
Prolactin
At three menstrual cycles	372.28 (342.74, 401.81)	389.65 (352.22, 427.08)	-19.63(-67.31, 28.04)	378.58(350.56, 406.61)	389.91(354.25, 425.56)	-12.46(-57.83, 32.9)	377.54(349.49, 405.58)	390.1(354.46, 425.75)	-13.72(-59.08, 31.64)	377.98(349.85, 406.11)	389.91(354.25, 425.56)	-13.05(-58.47, 32.37)	378.08(349.97, 406.19)	390.1(354.46, 425.75)	-13.13(-58.54, 32.28)	377.52(349.57, 405.47)	389.21(353.49, 424.93)	-12.89(-58.25, 32.47)	-13.05(-57.76, 31.67)	0.415
Change (0-three menstrual cycles)	96.85(63.59, 130.11)	106.42(64.19, 148.64)	-19.63(-67.31, 28.04)	98.28(68.18, 128.37)	108.04(67.73, 148.34)	-12.62(-57.97, 32.74)	97.27(67.22, 127.32)	108.04(67.73, 148.34)	-13.64(-59, 31.71)	97.5(67.45, 127.55)	108.04(67.73, 148.34)	-13.37(-58.8, 32.05)	97.65(67.56, 127.73)	108.04(67.73, 148.34)	-13.22(-58.63, 32.19)	97.46(67.4, 127.51)	107.28(66.95, 147.61)	-12.74(-58.12, 32.64)	-13.12(-57.84, 31.6)	0.415
Prog
At three menstrual cycles	0.47 (0.39, 0.54)	0.41 (0.35, 0.47)	0.05(-0.04, 0.15)	0.47(0.39, 0.54)	0.42(0.36, 0.48)	0.05(-0.04, 0.15)	0.46(0.39, 0.53)	0.4(0.34, 0.46)	0.05(-0.04, 0.15)	0.48(0.41, 0.56)	0.41(0.35, 0.47)	0.07(-0.02, 0.17)	0.48(0.41, 0.55)	0.41(0.35, 0.47)	0.07(-0.02, 0.17)	0.49(0.42, 0.56)	0.41(0.35, 0.47)	0.08(-0.01, 0.18)	0.07(-0.03, 0.16)	0.266
Change (0-three menstrual cycles)	0.2(0.12, 0.28)	0.1(0.02, 0.18)	0.05(-0.04, 0.15)	0.19(0.11, 0.26)	0.1(0.03, 0.18)	0.05(-0.05, 0.14)	0.18(0.1, 0.25)	0.09(0.02, 0.17)	0.05(-0.04, 0.14)	0.2(0.13, 0.28)	0.1(0.03, 0.17)	0.07(-0.02, 0.16)	0.2(0.13, 0.28)	0.1(0.02, 0.17)	0.07(-0.02, 0.17)	0.21(0.14, 0.29)	0.1(0.02, 0.17)	0.08(-0.01, 0.18)	0.07(-0.03, 0.16)	0.266
Fasting_blood_glucose
At three menstrual cycles	5.22 (5.05, 5.38)	4.91 (4.76, 5.06)	0.31(0.09, 0.53)	5.19(5.03, 5.36)	4.91(4.76, 5.06)	0.31(0.08, 0.54)	5.14(4.98, 5.31)	4.91(4.76, 5.06)	0.26(0.03, 0.48)	5.19(5.03, 5.34)	4.94(4.79, 5.09)	0.27(0.06, 0.48)	5.23(5.08, 5.38)	4.91(4.76, 5.06)	0.34(0.13, 0.55)	5.2(5.05, 5.35)	4.91(4.76, 5.06)	0.32(0.11, 0.53)	0.3(0.07, 0.53)	0.006
Change (0-three menstrual cycles)	0.05(-0.12, 0.23)	-0.39(-0.56, -0.21)	0.31(0.09, 0.53)	0.04(-0.14, 0.23)	-0.38(-0.55, -0.21)	0.32(0.09, 0.55)	0(-0.18, 0.17)	-0.38(-0.55, -0.2)	0.26(0.04, 0.48)	0.03(-0.13, 0.19)	-0.35(-0.53, -0.17)	0.27(0.06, 0.48)	0.07(-0.09, 0.25)	-0.38(-0.55, -0.2)	0.35(0.13, 0.56)	0.04(-0.11, 0.21)	-0.38(-0.55, -0.21)	0.32(0.11, 0.53)	0.3(0.07, 0.53)	0.006
Fasting_insulin
At three menstrual cycles	14.73 (13.01, 16.45)	10.91 (9.2, 12.61)	3.92(1.53, 6.3)	15.24(13.53, 16.94)	10.97(9.27, 12.66)	4.52(2.21, 6.84)	15.23(13.59, 16.88)	11.01(9.33, 12.69)	4.46(2.17, 6.74)	14.83(13.26, 16.4)	11(9.31, 12.68)	4.04(1.8, 6.27)	14.77(13.13, 16.42)	11.1(9.43, 12.76)	3.88(1.6, 6.16)	15.26(13.6, 16.92)	10.97(9.27, 12.66)	4.53(2.24, 6.82)	4.29(1.94, 6.63)	0.002
Change (0-three menstrual cycles)	2.25(-0.13, 4.65)	-2.96(-5.53, -0.38)	3.92(1.53, 6.3)	2.21(0, 4.43)	-2.77(-5.25, -0.29)	4.58(2.25, 6.91)	2.16(0, 4.33)	-2.72(-5.2, -0.24)	4.45(2.17, 6.73)	1.78(-0.43, 4)	-2.73(-5.22, -0.25)	4.05(1.81, 6.29)	1.72(-0.51, 3.96)	-2.64(-5.13, -0.14)	3.9(1.62, 6.18)	2.19(0.02, 4.35)	-2.77(-5.25, -0.29)	4.53(2.24, 6.82)	4.3(1.95, 6.65)	0.002
HOMA_IR
At three menstrual cycles	3.42 (3, 3.84)	2.39 (2, 2.77)	1.07(0.51, 1.63)	3.5(3.11, 3.89)	2.42(2.04, 2.81)	1.15(0.62, 1.68)	3.48(3.09, 3.87)	2.41(2.02, 2.8)	1.14(0.61, 1.67)	3.46(3.07, 3.85)	2.46(2.07, 2.84)	1.07(0.55, 1.6)	3.51(3.12, 3.9)	2.41(2.02, 2.8)	1.17(0.64, 1.7)	3.52(3.13, 3.91)	2.45(2.07, 2.84)	1.14(0.62, 1.67)	1.13(0.61, 1.66)	<0.001
Change (0-three menstrual cycles)	0.57(0.03, 1.11)	-0.9(-1.5, -0.3)	1.07(0.51, 1.63)	0.52(0.03, 1.02)	-0.82(-1.4, -0.24)	1.15(0.63, 1.68)	0.5(0, 0.99)	-0.84(-1.42, -0.26)	1.13(0.6, 1.66)	0.48(-0.02, 0.98)	-0.8(-1.38, -0.21)	1.08(0.55, 1.6)	0.53(0.03, 1.02)	-0.84(-1.42, -0.26)	1.17(0.64, 1.7)	0.54(0.05, 1.03)	-0.79(-1.38, -0.2)	1.14(0.61, 1.67)	1.14(0.61, 1.66)	<0.001
c-peptide
At three menstrual cycles	3.17 (2.66, 3.69)	3.21 (2.67, 3.75)	-0.06(-0.78, 0.66)	3.19(2.72, 3.65)	3.28(2.76, 3.81)	-0.03(-0.72, 0.66)	3.2(2.73, 3.67)	3.27(2.75, 3.79)	-0.01(-0.7, 0.68)	3.2(2.71, 3.7)	3.29(2.77, 3.82)	-0.02(-0.72, 0.69)	3.13(2.66, 3.61)	3.25(2.72, 3.77)	-0.04(-0.73, 0.64)	3.13(2.66, 3.59)	3.22(2.69, 3.75)	-0.03(-0.72, 0.66)	-0.03(-0.71, 0.66)	0.866
Change (0-three menstrual cycles)	1.25(0.84, 1.67)	1.11(0.51, 1.7)	-0.06(-0.78, 0.66)	1.33(0.95, 1.71)	1.21(0.61, 1.8)	-0.02(-0.71, 0.66)	1.34(0.95, 1.73)	1.2(0.6, 1.79)	-0.01(-0.7, 0.68)	1.35(0.93, 1.78)	1.22(0.62, 1.81)	-0.01(-0.72, 0.7)	1.28(0.9, 1.66)	1.17(0.58, 1.76)	-0.04(-0.73, 0.64)	1.28(0.9, 1.66)	1.16(0.56, 1.75)	-0.03(-0.72, 0.66)	-0.02(-0.7, 0.66)	0.866
Triglyceride
At three menstrual cycles	2.66 (2.18, 3.15)	2.45 (2, 2.91)	0.32(-0.27, 0.92)	2.6(2.14, 3.05)	2.44(2.01, 2.87)	0.3(-0.27, 0.87)	2.57(2.11, 3.03)	2.45(2.02, 2.89)	0.25(-0.32, 0.83)	2.61(2.17, 3.06)	2.43(1.99, 2.87)	0.32(-0.25, 0.89)	2.55(2.09, 3.02)	2.44(2.01, 2.87)	0.25(-0.32, 0.83)	2.57(2.11, 3.02)	2.42(1.99, 2.86)	0.29(-0.29, 0.86)	0.28(-0.28, 0.85)	0.287
Change (0-three menstrual cycles)	0.23(-0.2, 0.68)	-0.06(-0.53, 0.39)	0.32(-0.27, 0.92)	0.24(-0.16, 0.64)	-0.08(-0.52, 0.36)	0.3(-0.27, 0.87)	0.22(-0.18, 0.62)	-0.06(-0.51, 0.37)	0.25(-0.32, 0.83)	0.25(-0.14, 0.66)	-0.08(-0.53, 0.35)	0.31(-0.26, 0.88)	0.2(-0.2, 0.6)	-0.08(-0.52, 0.36)	0.26(-0.32, 0.83)	0.22(-0.18, 0.62)	-0.09(-0.54, 0.34)	0.29(-0.29, 0.86)	0.28(-0.29, 0.85)	0.287
Total_cholesterol
At three menstrual cycles	3.87 (3.43, 4.32)	4.24 (3.76, 4.72)	-0.2(-0.84, 0.44)	3.93(3.53, 4.34)	4.18(3.72, 4.65)	-0.15(-0.76, 0.46)	3.96(3.53, 4.38)	4.25(3.78, 4.73)	-0.18(-0.8, 0.44)	4(3.58, 4.43)	4.2(3.74, 4.67)	-0.09(-0.7, 0.53)	3.96(3.53, 4.38)	4.16(3.69, 4.63)	-0.09(-0.71, 0.53)	3.96(3.52, 4.41)	4.2(3.74, 4.67)	-0.11(-0.73, 0.5)	-0.12(-0.74, 0.49)	0.541
Change (0-three menstrual cycles)	-0.5(-0.99, -0.01)	-0.43(-0.92, 0.04)	-0.2(-0.84, 0.44)	-0.5(-0.95, -0.06)	-0.49(-0.95, -0.02)	-0.15(-0.76, 0.45)	-0.48(-0.94, -0.02)	-0.42(-0.9, 0.04)	-0.18(-0.8, 0.43)	-0.43(-0.88, 0.01)	-0.47(-0.93, -0.01)	-0.09(-0.7, 0.53)	-0.48(-0.93, -0.03)	-0.51(-0.99, -0.04)	-0.09(-0.71, 0.53)	-0.47(-0.93, -0.01)	-0.47(-0.93, -0.01)	-0.11(-0.73, 0.5)	-0.12(-0.74, 0.49)	0.541
HDL
At three menstrual cycles	1.08 (1.02, 1.14)	1.13 (1.07, 1.2)	-0.05(-0.13, 0.03)	1.07(1.01, 1.13)	1.12(1.06, 1.19)	-0.06(-0.14, 0.02)	1.08(1.02, 1.14)	1.13(1.07, 1.2)	-0.06(-0.14, 0.03)	1.06(1.01, 1.12)	1.12(1.06, 1.19)	-0.07(-0.15, 0.02)	1.09(1.02, 1.15)	1.12(1.06, 1.19)	-0.04(-0.13, 0.05)	1.08(1.02, 1.14)	1.13(1.07, 1.2)	-0.06(-0.15, 0.02)	-0.06(-0.14, 0.03)	0.215
Change (0-three menstrual cycles)	-0.26(-0.42, -0.1)	-0.32(-0.48, -0.17)	-0.05(-0.13, 0.03)	-0.26(-0.4, -0.11)	-0.33(-0.48, -0.18)	-0.06(-0.15, 0.02)	-0.24(-0.39, -0.09)	-0.31(-0.46, -0.17)	-0.06(-0.15, 0.03)	-0.26(-0.4, -0.11)	-0.33(-0.48, -0.18)	-0.07(-0.15, 0.02)	-0.23(-0.38, -0.08)	-0.33(-0.48, -0.18)	-0.04(-0.13, 0.05)	-0.24(-0.39, -0.09)	-0.31(-0.46, -0.17)	-0.06(-0.15, 0.02)	-0.06(-0.15, 0.03)	0.215
LDL
At three menstrual cycles	3.64 (3.2, 4.07)	4.11 (3.67, 4.55)	-0.49(-1.12, 0.15)	3.68(3.27, 4.09)	4.11(3.67, 4.55)	-0.39(-1, 0.22)	3.6(3.17, 4.02)	4.18(3.75, 4.61)	-0.56(-1.17, 0.05)	3.67(3.27, 4.08)	4.2(3.76, 4.63)	-0.49(-1.1, 0.11)	3.76(3.34, 4.18)	4.13(3.7, 4.56)	-0.32(-0.93, 0.29)	3.72(3.32, 4.13)	4.11(3.67, 4.55)	-0.35(-0.96, 0.25)	-0.42(-1.06, 0.22)	0.134
Change (0-three menstrual cycles)	0.61(0.14, 1.09)	0.79(0.31, 1.27)	-0.49(-1.12, 0.15)	0.57(0.13, 1.01)	0.8(0.32, 1.27)	-0.39(-1, 0.22)	0.49(0.02, 0.95)	0.87(0.4, 1.34)	-0.56(-1.17, 0.06)	0.56(0.12, 1)	0.89(0.41, 1.36)	-0.49(-1.1, 0.11)	0.64(0.2, 1.08)	0.82(0.35, 1.29)	-0.33(-0.94, 0.27)	0.61(0.18, 1.05)	0.8(0.33, 1.27)	-0.35(-0.95, 0.26)	-0.42(-1.06, 0.21)	0.134
Creaction
At three menstrual cycles	4.69 (4, 5.37)	5.22 (4.55, 5.89)	-0.3(-1.2, 0.6)	4.68(4.06, 5.31)	5.24(4.61, 5.88)	-0.24(-1.1, 0.62)	4.61(3.95, 5.27)	5.22(4.59, 5.86)	-0.27(-1.15, 0.6)	4.55(3.9, 5.19)	5.25(4.61, 5.89)	-0.39(-1.26, 0.49)	4.57(3.9, 5.24)	5.28(4.64, 5.92)	-0.36(-1.24, 0.52)	4.6(3.95, 5.25)	5.22(4.59, 5.86)	-0.29(-1.16, 0.58)	-0.31(-1.18, 0.56)	0.513
Change (0-three menstrual cycles)	-0.2(-1.02, 0.6)	-0.34(-1.03, 0.33)	-0.3(-1.2, 0.6)	-0.06(-0.81, 0.67)	-0.32(-0.98, 0.33)	-0.25(-1.11, 0.61)	-0.13(-0.87, 0.6)	-0.33(-0.99, 0.31)	-0.28(-1.15, 0.6)	-0.18(-0.94, 0.56)	-0.31(-0.96, 0.34)	-0.38(-1.25, 0.49)	-0.18(-0.92, 0.56)	-0.28(-0.94, 0.36)	-0.36(-1.24, 0.52)	-0.13(-0.87, 0.6)	-0.33(-0.99, 0.31)	-0.28(-1.15, 0.59)	-0.31(-1.18, 0.56)	0.513
SAS
At three menstrual cycles	45 (41.99, 48)	45.39 (42.42, 48.36)	1.85(-2.23, 5.92)	45.79(42.87, 48.7)	44.81(41.87, 47.75)	2.74(-1.02, 6.5)	45.67(42.77, 48.57)	45.06(42.19, 47.94)	2.31(-1.42, 6.04)	45.72(42.83, 48.6)	45.09(42.23, 47.95)	2.29(-1.43, 6.02)	45.53(42.69, 48.37)	44.9(41.99, 47.82)	2.29(-1.43, 6.02)	45.67(42.76, 48.58)	44.81(41.87, 47.75)	2.58(-1.21, 6.37)	2.44(-1.27, 6.16)	0.37
Change (0-three menstrual cycles)	-11.97(-15.64, -8.29)	-16.46(-19.71, -13.2)	1.85(-2.23, 5.92)	-12.34(-15.7, -8.99)	-16.58(-19.68, -13.47)	2.74(-1.02, 6.5)	-12.51(-15.89, -9.12)	-16.32(-19.43, -13.21)	2.24(-1.48, 5.97)	-12.44(-15.81, -9.07)	-16.3(-19.42, -13.18)	2.26(-1.46, 5.98)	-12.6(-16, -9.2)	-16.48(-19.58, -13.38)	2.29(-1.43, 6.02)	-12.48(-15.87, -9.09)	-16.58(-19.68, -13.47)	2.55(-1.24, 6.33)	2.42(-1.3, 6.13)	0.37
SDS
At three menstrual cycles	49.74(44.87, 54.6)	48.36(43.54, 53.18)	1.34(-5.6, 8.27)	50(45.54, 54.45)	48.2(43.58, 52.83)	1.66(-4.84, 8.16)	49.67(45.19, 54.15)	48.09(43.48, 52.7)	1.41(-5.08, 7.9)	49.46(45.03, 53.89)	48.02(43.41, 52.63)	1.27(-5.2, 7.73)	49.9(45.4, 54.4)	47.79(43.13, 52.44)	1.91(-4.64, 8.45)	49.58(45.06, 54.09)	47.83(43.19, 52.48)	1.51(-5.02, 8.04)	1.55(-4.88, 7.98)	0.702
Change (0-three menstrual cycles)	-10.97(-16.06, -5.88)	-10.12(-16.11, -4.12)	1.34(-5.6, 8.27)	-10.6(-15.24, -5.96)	-9.9(-15.63, -4.17)	1.61(-4.88, 8.1)	-10.88(-15.49, -6.27)	-10.02(-15.74, -4.3)	1.41(-5.08, 7.9)	-11.04(-15.64, -6.44)	-10.06(-15.77, -4.36)	1.29(-5.18, 7.76)	-10.67(-15.3, -6.04)	-10.3(-16.01, -4.59)	1.86(-4.68, 8.4)	-10.97(-15.59, -6.35)	-10.25(-15.96, -4.54)	1.49(-5.04, 8.02)	1.53(-4.89, 7.95)	0.702
					5.69(7.28±6.4)
					7.28(6.4±7)
					6.4(7±5.99)
					7(5.99±2.44)
					5.99(2.44±3)
					2.44(3±12)
					3(12±9)
					12(9±4)
					9(4±0.5)
					4(0.5±-0.5)
					0.5(-0.5±6.97)
					-0.5(6.97±8.22)
					6.97(8.22±7.52)
					8.22(7.52±8)
					7.52(8±3.91)
					8(3.91±1.97)
					3.91(1.97±4)
					1.97(4±13)
					4(13±9)
					13(9±2.75)
					9(2.75±0.36)
					2.75(0.36±0.72)
					0.36(0.72±13.6)
					0.72(13.6±16.5)
					13.6(16.5±14.95)
					16.5(14.95±15)
					14.95(15±19.94)
					15(19.94±4.46)
					19.94(4.46±7)
					4.46(7±25)
					7(25±18)
					25(18±6)
					18(6±0.3)
					6(0.3±-0.48)
					0.3(-0.48±16.89)
					-0.48(16.89±19.34)
					16.89(19.34±18.19)
					19.34(18.19±19)
					18.19(19±15.1)
					19(15.1±3.88)
					15.1(3.88±9)
					3.88(9±26)
					9(26±17)
					26(17±5.5)
					17(5.5±-0.2)
					5.5(-0.2±-0.35)
					-0.2(-0.35±10.09)
					-0.35(10.09±12.37)
					10.09(12.37±11.31)
					12.37(11.31±11.3)
					11.31(11.3±12.36)
					11.3(12.36±3.51)
					12.36(3.51±3.01)
					3.51(3.01±18.32)
					3.01(18.32±15.31)
					18.32(15.31±5.09)
					15.31(5.09±-0.18)
					5.09(-0.18±-0.12)
					-0.18(-0.12±6.19)
					-0.12(6.19±8.57)
					6.19(8.57±7.14)
					8.57(7.14±6.35)
					7.14(6.35±14.21)
					6.35(14.21±3.76)
					14.21(3.76±1.47)
					3.76(1.47±17.74)
					1.47(17.74±16.27)
					17.74(16.27±4.31)
					16.27(4.31±1.06)
					4.31(1.06±0.7)
					1.06(0.7±5.52)
					0.7(5.52±6.35)
					5.52(6.35±5.91)
					6.35(5.91±5.99)
					5.91(5.99±1.62)
					5.99(1.62±1.27)
					1.62(1.27±3.24)
					1.27(3.24±9.61)
					3.24(9.61±6.37)
					9.61(6.37±1.25)
					6.37(1.25±0.31)
					1.25(0.31±1.24)
					0.31(1.24±5.27)
					1.24(5.27±6.41)
					5.27(6.41±5.93)
					6.41(5.93±5.9)
					5.93(5.9±3.3)
					5.9(3.3±1.81)
					3.3(1.81±1.41)
					1.81(1.41±8.52)
					1.41(8.52±7.11)
					8.52(7.11±2.26)
					7.11(2.26±-0.49)
					2.26(-0.49±-0.2)
					-0.49(-0.2±1.71)
					-0.2(1.71±2.06)
					1.71(2.06±1.88)
					2.06(1.88±1.86)
					1.88(1.86±0.29)
					1.86(0.29±0.53)
					0.29(0.53±0.93)
					0.53(0.93±3.04)
					0.93(3.04±2.11)
					3.04(2.11±0.82)
					2.11(0.82±0.12)
					0.82(0.12±-0.65)
					0.12(-0.65±1.13)
					-0.65(1.13±1.64)
					1.13(1.64±1.34)
					1.64(1.34±1.06)
					1.34(1.06±0.64)
					1.06(0.64±0.8)
					0.64(0.8±0.46)
					0.8(0.46±3.3)
					0.46(3.3±2.84)
					3.3(2.84±1.18)
					2.84(1.18±0.86)
					1.18(0.86±-0.33)
					0.86(-0.33±37.8)
					-0.33(37.8±52.79)
					37.8(52.79±45.03)
					52.79(45.03±43.5)
					45.03(43.5±533.96)
					43.5(533.96±23.1)
					533.96(23.1±2.9)
					23.1(2.9±94.76)
					2.9(94.76±91.86)
					94.76(91.86±29.63)
					91.86(29.63±0.24)
					29.63(0.24±-0.25)
					0.24(-0.25±11.16)
					-0.25(11.16±26.72)
					11.16(26.72±16.62)
					26.72(16.62±0.71)
					16.62(0.71±607.9)
					0.71(607.9±24.65)
					607.9(24.65±0.12)
					24.65(0.12±88.59)
					0.12(88.59±88.47)
					88.59(88.47±33.01)
					88.47(33.01±1.2)
					33.01(1.2±0.47)
					1.2(0.47±48.85)
					0.47(48.85±65.77)
					48.85(65.77±56.53)
					65.77(56.53±50.61)
					56.53(50.61±681.52)
					50.61(681.52±26.1)
					681.52(26.1±18.45)
					26.1(18.45±110.14)
					18.45(110.14±91.69)
					110.14(91.69±48.3)
					91.69(48.3±0.58)
					48.3(0.58±-0.71)
					0.58(-0.71±53.82)
					-0.71(53.82±71.05)
					53.82(71.05±62.14)
					71.05(62.14±65.7)
					62.14(65.7±745.41)
					65.7(745.41±27.3)
					745.41(27.3±16.33)
					27.3(16.33±116)
					16.33(116±99.67)
					116(99.67±48.13)
					99.67(48.13±0.03)
					48.13(0.03±-1.14)
					0.03(-1.14±342.74)
					-1.14(342.74±401.81)
					342.74(401.81±372.94)
					401.81(372.94±413.41)
					372.94(413.41±8301.43)
					413.41(8301.43±91.11)
					8301.43(91.11±227.63)
					91.11(227.63±515.41)
					227.63(515.41±287.78)
					515.41(287.78±188.46)
					287.78(188.46±-0.4)
					188.46(-0.4±-1.29)
					-0.4(-1.29±352.22)
					-1.29(352.22±427.08)
					352.22(427.08±386.63)
					427.08(386.63±392.49)
					386.63(392.49±14060.73)
					392.49(14060.73±118.57)
					14060.73(118.57±184.1)
					118.57(184.1±678)
					184.1(678±493.9)
					678(493.9±186.89)
					493.9(186.89±0.3)
					186.89(0.3±-0.55)
					0.3(-0.55±0.39)
					-0.55(0.39±0.54)
					0.39(0.54±0.47)
					0.54(0.47±0.49)
					0.47(0.49±0.05)
					0.49(0.05±0.23)
					0.05(0.23±0.05)
					0.23(0.05±0.88)
					0.05(0.88±0.83)
					0.88(0.83±0.4)
					0.83(0.4±-0.3)
					0.4(-0.3±-0.86)
					-0.3(-0.86±0.35)
					-0.86(0.35±0.47)
					0.35(0.47±0.4)
					0.47(0.4±0.43)
					0.4(0.43±0.03)
					0.43(0.03±0.19)
					0.03(0.19±0.05)
					0.19(0.05±0.85)
					0.05(0.85±0.8)
					0.85(0.8±0.27)
					0.8(0.27±0.26)
					0.27(0.26±-0.12)
					0.26(-0.12±5.05)
					-0.12(5.05±5.38)
					5.05(5.38±5.19)
					5.38(5.19±5.18)
					5.19(5.18±0.25)
					5.18(0.25±0.5)
					0.25(0.5±4.29)
					0.5(4.29±6.77)
					4.29(6.77±2.48)
					6.77(2.48±0.68)
					2.48(0.68±0.9)
					0.68(0.9±1.51)
					0.9(1.51±4.76)
					1.51(4.76±5.06)
					4.76(5.06±4.91)
					5.06(4.91±4.91)
					4.91(4.91±0.22)
					4.91(0.22±0.47)
					0.22(0.47±3.82)
					0.47(3.82±5.97)
					3.82(5.97±2.15)
					5.97(2.15±0.54)
					2.15(0.54±-0.03)
					0.54(-0.03±0.33)
					-0.03(0.33±13.01)
					0.33(13.01±16.45)
					13.01(16.45±14.56)
					16.45(14.56±15.35)
					14.56(15.35±28.19)
					15.35(28.19±5.3)
					28.19(5.3±4.57)
					5.3(4.57±28.6)
					4.57(28.6±24.03)
					28.6(24.03±7.06)
					24.03(7.06±0.31)
					7.06(0.31±0.15)
					0.31(0.15±9.2)
					0.15(9.2±12.61)
					9.2(12.61±10.54)
					12.61(10.54±9.43)
					10.54(9.43±29.16)
					9.43(29.16±5.4)
					29.16(5.4±3.54)
					5.4(3.54±25.53)
					3.54(25.53±21.99)
					25.53(21.99±7.61)
					21.99(7.61±0.99)
					7.61(0.99±0.55)
					0.99(0.55±3)
					0.55(3±3.84)
					3(3.84±3.37)
					3.84(3.37±3.36)
					3.37(3.36±1.66)
					3.36(1.66±1.29)
					1.66(1.29±0.97)
					1.29(0.97±6.69)
					0.97(6.69±5.72)
					6.69(5.72±1.66)
					5.72(1.66±0.45)
					1.66(0.45±0.26)
					0.45(0.26±2)
					0.26(2±2.77)
					2(2.77±2.31)
					2.77(2.31±1.99)
					2.31(1.99±1.48)
					1.99(1.48±1.21)
					1.48(1.21±0.86)
					1.21(0.86±5.65)
					0.86(5.65±4.79)
					5.65(4.79±1.93)
					4.79(1.93±0.89)
					1.93(0.89±0.07)
					0.89(0.07±2.66)
					0.07(2.66±3.69)
					2.66(3.69±3.17)
					3.69(3.17±3.7)
					3.17(3.7±2.51)
					3.7(2.51±1.58)
					2.51(1.58±0.58)
					1.58(0.58±6.03)
					0.58(6.03±5.45)
					6.03(5.45±3.06)
					5.45(3.06±-0.38)
					3.06(-0.38±-1.14)
					-0.38(-1.14±2.67)
					-1.14(2.67±3.75)
					2.67(3.75±3.2)
					3.75(3.2±3.51)
					3.2(3.51±2.89)
					3.51(2.89±1.7)
					2.89(1.7±0.56)
					1.7(0.56±6.03)
					0.56(6.03±5.47)
					6.03(5.47±2.94)
					5.47(2.94±-0.14)
					2.94(-0.14±-1.2)
					-0.14(-1.2±2.18)
					-1.2(2.18±3.15)
					2.18(3.15±2.64)
					3.15(2.64±2.67)
					2.64(2.67±2.25)
					2.67(2.25±1.5)
					2.25(1.5±0.5)
					1.5(0.5±5.24)
					0.5(5.24±4.74)
					5.24(4.74±2.79)
					4.74(2.79±0.17)
					2.79(0.17±-1.24)
					0.17(-1.24±2)
					-1.24(2±2.91)
					2(2.91±2.42)
					2.91(2.42±2.08)
					2.42(2.08±2.08)
					2.08(2.08±1.44)
					2.08(1.44±0.43)
					1.44(0.43±5.17)
					0.43(5.17±4.74)
					5.17(4.74±2.97)
					4.74(2.97±0.32)
					2.97(0.32±-1.2)
					0.32(-1.2±3.43)
					-1.2(3.43±4.32)
					3.43(4.32±3.89)
					4.32(3.89±3.75)
					3.89(3.75±1.87)
					3.75(1.87±1.36)
					1.87(1.36±1.02)
					1.36(1.02±6.32)
					1.02(6.32±5.3)
					6.32(5.3±1.56)
					5.3(1.56±0.03)
					1.56(0.03±-0.59)
					0.03(-0.59±3.76)
					-0.59(3.76±4.72)
					3.76(4.72±4.27)
					4.72(4.27±4.71)
					4.27(4.71±2.3)
					4.71(2.3±1.51)
					2.3(1.51±1.42)
					1.51(1.42±6.58)
					1.42(6.58±5.16)
					6.58(5.16±2.85)
					5.16(2.85±-0.36)
					2.85(-0.36±-1.13)
					-0.36(-1.13±1.02)
					-1.13(1.02±1.14)
					1.02(1.14±1.08)
					1.14(1.08±1.12)
					1.08(1.12±0.03)
					1.12(0.03±0.18)
					0.03(0.18±0.75)
					0.18(0.75±1.46)
					0.75(1.46±0.71)
					1.46(0.71±0.27)
					0.71(0.27±0.17)
					0.27(0.17±-0.83)
					0.17(-0.83±1.07)
					-0.83(1.07±1.2)
					1.07(1.2±1.13)
					1.2(1.13±1.11)
					1.13(1.11±0.04)
					1.11(0.04±0.2)
					0.04(0.2±0.77)
					0.2(0.77±1.58)
					0.77(1.58±0.81)
					1.58(0.81±0.32)
					0.81(0.32±0.16)
					0.32(0.16±-0.76)
					0.16(-0.76±3.2)
					-0.76(3.2±4.07)
					3.2(4.07±3.62)
					4.07(3.62±3.67)
					3.62(3.67±1.8)
					3.67(1.8±1.34)
					1.8(1.34±1.6)
					1.34(1.6±6.2)
					1.6(6.2±4.6)
					6.2(4.6±2.25)
					4.6(2.25±0.08)
					2.25(0.08±-1.13)
					0.08(-1.13±3.67)
					-1.13(3.67±4.55)
					3.67(4.55±4.14)
					4.55(4.14±4.23)
					4.14(4.23±1.95)
					4.23(1.95±1.39)
					1.95(1.39±1.36)
					1.39(1.36±6.33)
					1.36(6.33±4.97)
					6.33(4.97±2.57)
					4.97(2.57±-0.28)
					2.57(-0.28±-1.04)
					-0.28(-1.04±4)
					-1.04(4±5.37)
					4(5.37±4.65)
					5.37(4.65±4.44)
					4.65(4.44±4.4)
					4.44(4.4±2.09)
					4.4(2.09±1.56)
					2.09(1.56±8.41)
					1.56(8.41±6.85)
					8.41(6.85±3.93)
					6.85(3.93±0.14)
					3.93(0.14±-1.29)
					0.14(-1.29±4.55)
					-1.29(4.55±5.89)
					4.55(5.89±5.25)
					5.89(5.25±5.29)
					5.25(5.29±4.44)
					5.29(4.44±2.1)
					4.44(2.1±1.42)
					2.1(1.42±8.39)
					1.42(8.39±6.97)
					8.39(6.97±3.42)
					6.97(3.42±-0.17)
					3.42(-0.17±-1.08)
					-0.17(-1.08±41.99)
					-1.08(41.99±48)
					41.99(48±45.11)
					48(45.11±44)
					45.11(44±86.15)
					44(86.15±9.28)
					86.15(9.28±27)
					9.28(27±61)
					27(61±34)
					61(34±15)
					34(15±-0.16)
					15(-0.16±-1.18)
					-0.16(-1.18±42.42)
					-1.18(42.42±48.36)
					42.42(48.36±45.34)
					48.36(45.34±44)
					45.34(44±88.54)
					44(88.54±9.4)
					88.54(9.4±26)
					9.4(26±67)
					26(67±41)
					67(41±14.5)
					41(14.5±0.16)
					14.5(0.16±-0.46)
					0.16(-0.46±44.87)
					-0.46(44.87±54.6)
					44.87(54.6±49.76)
					54.6(49.76±49)
					49.76(49±225.14)
					49(225.14±15)
					225.14(15±21)
					15(21±79)
					21(79±58)
					79(58±19)
					58(19±-0.03)
					19(-0.03±-0.29)
					-0.03(-0.29±43.54)
					-0.29(43.54±53.18)
					43.54(53.18±48.07)
					53.18(48.07±48)
					48.07(48±232.83)
					48(232.83±15.25)
					232.83(15.25±20)
					15.25(20±82)
					20(82±62)
					82(62±23.5)
					62(23.5±0.37)
					23.5(0.37±-0.47)
					0.37(-0.47±-0.25)
					-0.47(-0.25±1.27)
					-0.25(1.27±0.59)
					1.27(0.59±1)
					0.59(1±5.58)
					1(5.58±2.36)
					5.58(2.36±-5)
					2.36(-5±5)
					-5(5±10)
					5(10±3)
					10(3±-0.71)
					3(-0.71±0.16)
					-0.71(0.16±0.7)
					0.16(0.7±2.43)
					0.7(2.43±1.47)
					2.43(1.47±1.5)
					1.47(1.5±7.5)
					1.5(7.5±2.73)
					7.5(2.73±-3)
					2.73(-3±9)
					-3(9±12)
					9(12±4)
					12(4±0.41)
					4(0.41±0.1)
					0.41(0.1±5.12)
					0.1(5.12±7.96)
					5.12(7.96±6.46)
					7.96(6.46±6.2)
					6.46(6.2±19.09)
					6.2(19.09±4.36)
					19.09(4.36±-1)
					4.36(-1±15)
					-1(15±16)
					15(16±7)
					16(7±0.2)
					7(0.2±-0.8)
					0.2(-0.8±7.85)
					-0.8(7.85±10.53)
					7.85(10.53±9.32)
					10.53(9.32±9)
					9.32(9±18.06)
					9(18.06±4.24)
					18.06(4.24±-1)
					4.24(-1±16)
					-1(16±17)
					16(17±8)
					17(8±-0.16)
					8(-0.16±-0.65)
					-0.16(-0.65±-2.2)
					-0.65(-2.2±0.94)
					-2.2(0.94±-0.37)
					0.94(-0.37±0)
					-0.37(0±23.62)
					0(23.62±4.86)
					23.62(4.86±-14.2)
					4.86(-14.2±8.7)
					-14.2(8.7±22.9)
					8.7(22.9±5.54)
					22.9(5.54±-0.84)
					5.54(-0.84±0.93)
					-0.84(0.93±-7.31)
					0.93(-7.31±-3.5)
					-7.31(-3.5±-5.27)
					-3.5(-5.27±-4.31)
					-5.27(-4.31±36.47)
					-4.31(36.47±6.03)
					36.47(6.03±-19.79)
					6.03(-19.79±5.37)
					-19.79(5.37±25.16)
					5.37(25.16±9.14)
					25.16(9.14±-0.4)
					9.14(-0.4±-0.4)
					-0.4(-0.4±-0.12)
					-0.4(-0.12±0.57)
					-0.12(0.57±0.25)
					0.57(0.25±0)
					0.25(0±1.19)
					0(1.19±1.09)
					1.19(1.09±-3.33)
					1.09(-3.33±2.38)
					-3.33(2.38±5.71)
					2.38(5.71±1.21)
					5.71(1.21±-0.37)
					1.21(-0.37±2.06)
					-0.37(2.06±-0.72)
					2.06(-0.72±0.47)
					-0.72(0.47±-0.1)
					0.47(-0.1±-0.13)
					-0.1(-0.13±3.65)
					-0.13(3.65±1.91)
					3.65(1.91±-4.08)
					1.91(-4.08±3.64)
					-4.08(3.64±7.72)
					3.64(7.72±2.79)
					7.72(2.79±0.01)
					2.79(0.01±-0.49)
					0.01(-0.49±-0.46)
					-0.49(-0.46±0.07)
					-0.46(0.07±-0.13)
					0.07(-0.13±0)
					-0.13(0±0.67)
					0(0.67±0.82)
					0.67(0.82±-2.7)
					0.82(-2.7±1.08)
					-2.7(1.08±3.78)
					1.08(3.78±0.91)
					3.78(0.91±-1.3)
					0.91(-1.3±2.14)
					-1.3(2.14±-1.12)
					2.14(-1.12±-0.43)
					-1.12(-0.43±-0.71)
					-0.43(-0.71±-0.46)
					-0.71(-0.46±1.17)
					-0.46(1.17±1.08)
					1.17(1.08±-3.64)
					1.08(-3.64±0.76)
					-3.64(0.76±4.4)
					0.76(4.4±1.68)
					4.4(1.68±-0.74)
					1.68(-0.74±-0.05)
					-0.74(-0.05±-4.76)
					-0.05(-4.76±13.6)
					-4.76(13.6±4.29)
					13.6(4.29±-2.66)
					4.29(-2.66±802.57)
					-2.66(802.57±28.32)
					802.57(28.32±-56.2)
					28.32(-56.2±63.68)
					-56.2(63.68±119.88)
					63.68(119.88±43.22)
					119.88(43.22±0.22)
					43.22(0.22±-0.31)
					0.22(-0.31±-32.91)
					-0.31(-32.91±-15.36)
					-32.91(-15.36±-25.1)
					-15.36(-25.1±-27.36)
					-25.1(-27.36±772.26)
					-27.36(772.26±27.78)
					772.26(27.78±-77.79)
					27.78(-77.79±45.84)
					-77.79(45.84±123.63)
					45.84(123.63±34.84)
					123.63(34.84±0.72)
					34.84(0.72±0.51)
					0.72(0.51±8.42)
					0.51(8.42±29.17)
					8.42(29.17±18.46)
					29.17(18.46±18.79)
					18.46(18.79±1023.59)
					18.79(1023.59±31.99)
					1023.59(31.99±-50)
					31.99(-50±99.51)
					-50(99.51±149.51)
					99.51(149.51±35.89)
					149.51(35.89±0.22)
					35.89(0.22±0.09)
					0.22(0.09±11.31)
					0.09(11.31±29.65)
					11.31(29.65±20.66)
					29.65(20.66±15)
					20.66(15±843.49)
					15(843.49±29.04)
					843.49(29.04±-38.8)
					29.04(-38.8±77.75)
					-38.8(77.75±116.55)
					77.75(116.55±46.57)
					116.55(46.57±0.05)
					46.57(0.05±-0.81)
					0.05(-0.81±63.59)
					-0.81(63.59±130.11)
					63.59(130.11±97.2)
					130.11(97.2±97)
					97.2(97±10529.1)
					97(10529.1±102.61)
					10529.1(102.61±-98.68)
					102.61(-98.68±290.84)
					-98.68(290.84±389.52)
					290.84(389.52±148.36)
					389.52(148.36±0)
					148.36(0±-0.55)
					0(-0.55±64.19)
					-0.55(64.19±148.64)
					64.19(148.64±108.57)
					148.64(108.57±123)
					108.57(123±17893.73)
					123(17893.73±133.76)
					17893.73(133.76±-177)
					133.76(-177±360.66)
					-177(360.66±537.66)
					360.66(537.66±198.46)
					537.66(198.46±-0.19)
					198.46(-0.19±-0.69)
					-0.19(-0.69±0.12)
					-0.69(0.12±0.28)
					0.12(0.28±0.2)
					0.28(0.2±0.17)
					0.2(0.17±0.05)
					0.17(0.05±0.23)
					0.05(0.23±-0.24)
					0.23(-0.24±0.74)
					-0.24(0.74±0.98)
					0.74(0.98±0.39)
					0.98(0.39±0.18)
					0.39(0.18±-0.76)
					0.18(-0.76±0.02)
					-0.76(0.02±0.18)
					0.02(0.18±0.1)
					0.18(0.1±0.09)
					0.1(0.09±0.06)
					0.09(0.06±0.24)
					0.06(0.24±-0.38)
					0.24(-0.38±0.72)
					-0.38(0.72±1.1)
					0.72(1.1±0.29)
					1.1(0.29±0.32)
					0.29(0.32±0.08)
					0.32(0.08±-0.12)
					0.08(-0.12±0.23)
					-0.12(0.23±0.03)
					0.23(0.03±0)
					0.03(0±0.29)
					0(0.29±0.54)
					0.29(0.54±-1.23)
					0.54(-1.23±1.41)
					-1.23(1.41±2.64)
					1.41(2.64±0.64)
					2.64(0.64±0.44)
					0.64(0.44±0.81)
					0.44(0.81±-0.56)
					0.81(-0.56±-0.21)
					-0.56(-0.21±-0.38)
					-0.21(-0.38±-0.34)
					-0.38(-0.34±0.31)
					-0.34(0.31±0.56)
					0.31(0.56±-1.57)
					0.56(-1.57±0.78)
					-1.57(0.78±2.35)
					0.78(2.35±0.6)
					2.35(0.6±-0.14)
					0.6(-0.14±0)
					-0.14(0±-0.13)
					0(-0.13±4.65)
					-0.13(4.65±2.59)
					4.65(2.59±2.33)
					2.59(2.33±54.6)
					2.33(54.6±7.38)
					54.6(7.38±-15.99)
					7.38(-15.99±13.99)
					-15.99(13.99±29.98)
					13.99(29.98±10.51)
					29.98(10.51±-0.37)
					10.51(-0.37±0.04)
					-0.37(0.04±-5.53)
					0.04(-5.53±-0.38)
					-5.53(-0.38±-3.02)
					-0.38(-3.02±-1.91)
					-3.02(-1.91±66.68)
					-1.91(66.68±8.16)
					66.68(8.16±-23)
					8.16(-23±18.66)
					-23(18.66±41.66)
					18.66(41.66±6.74)
					41.66(6.74±0.01)
					6.74(0.01±1.3)
					0.01(1.3±0.03)
					1.3(0.03±1.11)
					0.03(1.11±0.61)
					1.11(0.61±0.43)
					0.61(0.43±2.77)
					0.43(2.77±1.66)
					2.77(1.66±-3.41)
					1.66(-3.41±3.42)
					-3.41(3.42±6.83)
					3.42(6.83±2.39)
					6.83(2.39±-0.17)
					2.39(-0.17±-0.28)
					-0.17(-0.28±-1.5)
					-0.28(-1.5±-0.3)
					-1.5(-0.3±-0.87)
					-0.3(-0.87±-0.65)
					-0.87(-0.65±3.59)
					-0.65(3.59±1.89)
					3.59(1.89±-5.7)
					1.89(-5.7±3.25)
					-5.7(3.25±8.95)
					3.25(8.95±1.72)
					8.95(1.72±-0.3)
					1.72(-0.3±0.91)
					-0.3(0.91±0.84)
					0.91(0.84±1.67)
					0.84(1.67±1.2)
					1.67(1.2±1.14)
					1.2(1.14±1.63)
					1.14(1.63±1.27)
					1.63(1.27±-1.15)
					1.27(-1.15±4.21)
					-1.15(4.21±5.36)
					4.21(5.36±2.3)
					5.36(2.3±0.46)
					2.3(0.46±-0.31)
					0.46(-0.31±0.51)
					-0.31(0.51±1.7)
					0.51(1.7±1.14)
					1.7(1.14±1.22)
					1.14(1.22±3.59)
					1.22(3.59±1.89)
					3.59(1.89±-2.31)
					1.89(-2.31±4.03)
					-2.31(4.03±6.34)
					4.03(6.34±2.74)
					6.34(2.74±-0.31)
					2.74(-0.31±-0.83)
					-0.31(-0.83±-0.2)
					-0.83(-0.2±0.68)
					-0.2(0.68±0.31)
					0.68(0.31±0.46)
					0.31(0.46±1.87)
					0.46(1.87±1.36)
					1.87(1.36±-3.29)
					1.36(-3.29±2.29)
					-3.29(2.29±5.58)
					2.29(5.58±1.92)
					5.58(1.92±-0.64)
					1.92(-0.64±0.19)
					-0.64(0.19±-0.53)
					0.19(-0.53±0.39)
					-0.53(0.39±-0.04)
					0.39(-0.04±0)
					-0.04(0±2.17)
					0(2.17±1.47)
					2.17(1.47±-3.92)
					1.47(-3.92±3.24)
					-3.92(3.24±7.16)
					3.24(7.16±1.77)
					7.16(1.77±-0.19)
					1.77(-0.19±0.37)
					-0.19(0.37±-0.99)
					0.37(-0.99±-0.01)
					-0.99(-0.01±-0.5)
					-0.01(-0.5±-0.39)
					-0.5(-0.39±2.28)
					-0.39(2.28±1.51)
					2.28(1.51±-4.19)
					1.51(-4.19±2.74)
					-4.19(2.74±6.93)
					2.74(6.93±2.05)
					6.93(2.05±-0.08)
					2.05(-0.08±-0.1)
					-0.08(-0.1±-0.92)
					-0.1(-0.92±0.04)
					-0.92(0.04±-0.42)
					0.04(-0.42±-0.6)
					-0.42(-0.6±2.32)
					-0.6(2.32±1.52)
					2.32(1.52±-3.64)
					1.52(-3.64±2.35)
					-3.64(2.35±5.99)
					2.35(5.99±2.44)
					5.99(2.44±-0.05)
					2.44(-0.05±-0.89)
					-0.05(-0.89±-0.42)
					-0.89(-0.42±-0.1)
					-0.42(-0.1±-0.25)
					-0.1(-0.25±-0.15)
					-0.25(-0.15±0.24)
					-0.15(0.24±0.49)
					0.24(0.49±-1.37)
					0.49(-1.37±0.54)
					-1.37(0.54±1.91)
					0.54(1.91±0.65)
					1.91(0.65±-0.54)
					0.65(-0.54±-0.49)
					-0.54(-0.49±-0.48)
					-0.49(-0.48±-0.17)
					-0.48(-0.17±-0.33)
					-0.17(-0.33±-0.33)
					-0.33(-0.33±0.24)
					-0.33(0.24±0.49)
					0.24(0.49±-1.4)
					0.49(-1.4±0.83)
					-1.4(0.83±2.23)
					0.83(2.23±0.59)
					2.23(0.59±0.18)
					0.59(0.18±0.34)
					0.18(0.34±0.14)
					0.34(0.14±1.09)
					0.14(1.09±0.64)
					1.09(0.64±0.49)
					0.64(0.49±2.17)
					0.49(2.17±1.47)
					2.17(1.47±-2.48)
					1.47(-2.48±3.25)
					-2.48(3.25±5.73)
					3.25(5.73±2.57)
					5.73(2.57±-0.29)
					2.57(-0.29±-0.6)
					-0.29(-0.6±0.31)
					-0.6(0.31±1.27)
					0.31(1.27±0.81)
					1.27(0.81±1.12)
					0.81(1.12±2.31)
					1.12(2.31±1.52)
					2.31(1.52±-2.64)
					1.52(-2.64±3.63)
					-2.64(3.63±6.27)
					3.63(6.27±2.33)
					6.27(2.33±-0.23)
					2.33(-0.23±-0.61)
					-0.23(-0.61±-1.02)
					-0.61(-1.02±0.6)
					-1.02(0.6±-0.29)
					0.6(-0.29±-0.18)
					-0.29(-0.18±6.29)
					-0.18(6.29±2.5)
					6.29(2.5±-4.72)
					2.5(-4.72±6.88)
					-4.72(6.88±11.6)
					6.88(11.6±2.82)
					11.6(2.82±0.37)
					2.82(0.37±0.7)
					0.37(0.7±-1.03)
					0.7(-1.03±0.33)
					-1.03(0.33±-0.24)
					0.33(-0.24±-0.3)
					-0.24(-0.3±4.69)
					-0.3(4.69±2.16)
					4.69(2.16±-6.23)
					2.16(-6.23±3.12)
					-6.23(3.12±9.35)
					3.12(9.35±2.93)
					9.35(2.93±-0.51)
					2.93(-0.51±0.37)
					-0.51(0.37±-15.64)
					0.37(-15.64±-8.29)
					-15.64(-8.29±-11.66)
					-8.29(-11.66±-11)
					-11.66(-11±128.55)
					-11(128.55±11.33)
					128.55(11.33±-46)
					11.33(-46±13)
					-46(13±59)
					13(59±14)
					59(14±-0.56)
					14(-0.56±1.1)
					-0.56(1.1±-19.71)
					1.1(-19.71±-13.2)
					-19.71(-13.2±-16.51)
					-13.2(-16.51±-17)
					-16.51(-17±106.4)
					-17(106.4±10.31)
					106.4(10.31±-38)
					10.31(-38±6)
					-38(6±44)
					6(44±17)
					44(17±0.09)
					17(0.09±-0.62)
					0.09(-0.62±-16.06)
					-0.62(-16.06±-5.88)
					-16.06(-5.88±-11.05)
					-5.88(-11.05±-12)
					-11.05(-12±246.97)
					-12(246.97±15.71)
					246.97(15.71±-43)
					15.71(-43±25)
					-43(25±68)
					25(68±22)
					68(22±0.08)
					22(0.08±-0.35)
					0.08(-0.35±-16.11)
					-0.35(-16.11±-4.12)
					-16.11(-4.12±-10.61)
					-4.12(-10.61±-14)
					-10.61(-14±360.55)
					-14(360.55±18.98)
					360.55(18.98±-52)
					18.98(-52±38)
					-52(38±90)
					38(90±27)
					90(27±0.52)
					27(0.52±0.13)
					0.52(0.13±-0.15)
					0.13(-0.15±0.15)
					-0.15(0.15±0)
					0.15(0±0.02)
					0(0.02±0.24)
					0.02(0.24±0.49)
					0.24(0.49±-0.91)
					0.49(-0.91±0.87)
					-0.91(0.87±1.78)
					0.87(1.78±0.78)
					1.78(0.78±0)
					0.78(0±-0.95)
					0(-0.95±-0.22)
					-0.95(-0.22±0.26)
					-0.22(0.26±0)
					0.26(0±-0.3)
					0(-0.3±0.62)
					-0.3(0.62±0.78)
					0.62(0.78±-1.16)
					0.78(-1.16±1.67)
					-1.16(1.67±2.84)
					1.67(2.84±1.23)
					2.84(1.23±0.55)
					1.23(0.55±-0.91)
					0.55(-0.91±5.86)
					-0.91(5.86±7.34)
					5.86(7.34±6.53)
					7.34(6.53±7)
					6.53(7±5.81)
					7(5.81±2.41)
					5.81(2.41±3)
					2.41(3±12)
					3(12±9)
					12(9±4)
					9(4±0.38)
					4(0.38±-0.65)
					0.38(-0.65±6.88)
					-0.65(6.88±8.11)
					6.88(8.11±7.42)
					8.11(7.42±8)
					7.42(8±3.94)
					8(3.94±1.98)
					3.94(1.98±4)
					1.98(4±13)
					4(13±9)
					13(9±3)
					9(3±0.42)
					3(0.42±0.64)
					0.42(0.64±13.79)
					0.64(13.79±16.44)
					13.79(16.44±15.02)
					16.44(15.02±15)
					15.02(15±18.53)
					15(18.53±4.3)
					18.53(4.3±7)
					4.3(7±25)
					7(25±18)
					25(18±6)
					18(6±0.27)
					6(0.27±-0.36)
					0.27(-0.36±16.94)
					-0.36(16.94±19.29)
					16.94(19.29±18.18)
					19.29(18.18±19)
					18.18(19±14.58)
					19(14.58±3.81)
					14.58(3.81±9)
					3.81(9±26)
					9(26±17)
					26(17±5)
					17(5±-0.2)
					5(-0.2±-0.29)
					-0.2(-0.29±10.1)
					-0.29(10.1±12.35)
					10.1(12.35±11.3)
					12.35(11.3±11.3)
					11.3(11.3±13.36)
					11.3(13.36±3.65)
					13.36(3.65±3.01)
					3.65(3.01±18.32)
					3.01(18.32±15.31)
					18.32(15.31±5.33)
					15.31(5.33±-0.14)
					5.33(-0.14±-0.52)
					-0.14(-0.52±6.1)
					-0.52(6.1±8.4)
					6.1(8.4±7)
					8.4(7±6.08)
					7(6.08±13.98)
					6.08(13.98±3.73)
					13.98(3.73±1.47)
					3.73(1.47±17.74)
					1.47(17.74±16.27)
					17.74(16.27±4.7)
					16.27(4.7±1.11)
					4.7(1.11±0.82)
					1.11(0.82±5.55)
					0.82(5.55±6.37)
					5.55(6.37±5.94)
					6.37(5.94±5.99)
					5.94(5.99±1.76)
					5.99(1.76±1.32)
					1.76(1.32±3.24)
					1.32(3.24±9.61)
					3.24(9.61±6.37)
					9.61(6.37±1.28)
					6.37(1.28±0.2)
					1.28(0.2±0.76)
					0.2(0.76±5.36)
					0.76(5.36±6.48)
					5.36(6.48±6.01)
					6.48(6.01±6.03)
					6.01(6.03±3.27)
					6.03(3.27±1.81)
					3.27(1.81±1.41)
					1.81(1.41±8.52)
					1.41(8.52±7.11)
					8.52(7.11±2.64)
					7.11(2.64±-0.57)
					2.64(-0.57±-0.17)
					-0.57(-0.17±1.72)
					-0.17(1.72±2.08)
					1.72(2.08±1.9)
					2.08(1.9±1.86)
					1.9(1.86±0.34)
					1.86(0.34±0.58)
					0.34(0.58±0.75)
					0.58(0.75±3.04)
					0.75(3.04±2.29)
					3.04(2.29±0.97)
					2.29(0.97±0.08)
					0.97(0.08±-0.73)
					0.08(-0.73±1.11)
					-0.73(1.11±1.6)
					1.11(1.6±1.3)
					1.6(1.3±1.01)
					1.3(1.01±0.63)
					1.01(0.63±0.79)
					0.63(0.79±0.46)
					0.79(0.46±3.3)
					0.46(3.3±2.84)
					3.3(2.84±1.14)
					2.84(1.14±0.94)
					1.14(0.94±-0.2)
					0.94(-0.2±35.74)
					-0.2(35.74±50.29)
					35.74(50.29±42.64)
					50.29(42.64±39.3)
					42.64(39.3±558.68)
					39.3(558.68±23.63)
					558.68(23.63±0.58)
					23.63(0.58±94.76)
					0.58(94.76±94.18)
					94.76(94.18±26.81)
					94.18(26.81±0.25)
					26.81(0.25±-0.25)
					0.25(-0.25±11.44)
					-0.25(11.44±26.46)
					11.44(26.46±16.66)
					26.46(16.66±0.71)
					16.66(0.71±595.7)
					0.71(595.7±24.4)
					595.7(24.4±0.12)
					24.4(0.12±88.59)
					0.12(88.59±88.47)
					88.59(88.47±33.23)
					88.47(33.23±1.17)
					33.23(1.17±0.45)
					1.17(0.45±51.64)
					0.45(51.64±68.32)
					51.64(68.32±59.47)
					68.32(59.47±50.65)
					59.47(50.65±734.16)
					50.65(734.16±27.09)
					734.16(27.09±18.45)
					27.09(18.45±110.14)
					18.45(110.14±91.69)
					110.14(91.69±48.73)
					91.69(48.73±0.44)
					48.73(0.44±-1.01)
					0.44(-1.01±54.58)
					-1.01(54.58±71.01)
					54.58(71.01±62.56)
					71.01(62.56±66.4)
					62.56(66.4±712.89)
					66.4(712.89±26.7)
					712.89(26.7±16.33)
					26.7(16.33±116)
					16.33(116±99.67)
					116(99.67±45.17)
					99.67(45.17±0)
					45.17(0±-1.06)
					0(-1.06±350.56)
					-1.06(350.56±406.61)
					350.56(406.61±379.36)
					406.61(379.36±420.08)
					379.36(420.08±8291.54)
					420.08(8291.54±91.05)
					8291.54(91.05±227.63)
					91.05(227.63±515.41)
					227.63(515.41±287.78)
					515.41(287.78±126.23)
					287.78(126.23±-0.45)
					126.23(-0.45±-1.16)
					-0.45(-1.16±354.25)
					-1.16(354.25±425.56)
					354.25(425.56±386.9)
					425.56(386.9±392.49)
					386.9(392.49±13420.3)
					392.49(13420.3±115.84)
					13420.3(115.84±184.1)
					115.84(184.1±678)
					184.1(678±493.9)
					678(493.9±166.63)
					493.9(166.63±0.3)
					166.63(0.3±-0.44)
					0.3(-0.44±0.39)
					-0.44(0.39±0.54)
					0.39(0.54±0.47)
					0.54(0.47±0.49)
					0.47(0.49±0.05)
					0.49(0.05±0.24)
					0.05(0.24±0.05)
					0.24(0.05±0.88)
					0.05(0.88±0.83)
					0.88(0.83±0.4)
					0.83(0.4±-0.25)
					0.4(-0.25±-1.03)
					-0.25(-1.03±0.36)
					-1.03(0.36±0.48)
					0.36(0.48±0.41)
					0.48(0.41±0.43)
					0.41(0.43±0.03)
					0.43(0.03±0.19)
					0.03(0.19±0.05)
					0.19(0.05±0.85)
					0.05(0.85±0.8)
					0.85(0.8±0.28)
					0.8(0.28±0.16)
					0.28(0.16±-0.19)
					0.16(-0.19±5.03)
					-0.19(5.03±5.36)
					5.03(5.36±5.18)
					5.36(5.18±5.18)
					5.18(5.18±0.29)
					5.18(0.29±0.54)
					0.29(0.54±4.15)
					0.54(4.15±6.77)
					4.15(6.77±2.62)
					6.77(2.62±0.81)
					2.62(0.81±0.45)
					0.81(0.45±0.74)
					0.45(0.74±4.76)
					0.74(4.76±5.06)
					4.76(5.06±4.91)
					5.06(4.91±4.91)
					4.91(4.91±0.24)
					4.91(0.24±0.49)
					0.24(0.49±3.82)
					0.49(3.82±5.97)
					3.82(5.97±2.15)
					5.97(2.15±0.57)
					2.15(0.57±-0.08)
					0.57(-0.08±0.03)
					-0.08(0.03±13.53)
					0.03(13.53±16.94)
					13.53(16.94±15.12)
					16.94(15.12±15.53)
					15.12(15.53±30.59)
					15.53(30.59±5.53)
					30.59(5.53±4.57)
					5.53(4.57±28.6)
					4.57(28.6±24.03)
					28.6(24.03±6.84)
					24.03(6.84±0.29)
					6.84(0.29±-0.15)
					0.29(-0.15±9.27)
					-0.15(9.27±12.66)
					9.27(12.66±10.61)
					12.66(10.61±9.43)
					10.61(9.43±30.23)
					9.43(30.23±5.49)
					30.23(5.49±3.54)
					5.49(3.54±25.53)
					3.54(25.53±21.99)
					25.53(21.99±7.83)
					21.99(7.83±0.91)
					7.83(0.91±0.24)
					0.91(0.24±3.11)
					0.24(3.11±3.89)
					3.11(3.89±3.47)
					3.89(3.47±3.51)
					3.47(3.51±1.6)
					3.51(1.6±1.26)
					1.6(1.26±0.97)
					1.26(0.97±6.69)
					0.97(6.69±5.72)
					6.69(5.72±1.63)
					5.72(1.63±0.29)
					1.63(0.29±0.12)
					0.29(0.12±2.04)
					0.12(2.04±2.81)
					2.04(2.81±2.35)
					2.81(2.35±1.99)
					2.35(1.99±1.57)
					1.99(1.57±1.25)
					1.57(1.25±0.86)
					1.25(0.86±5.65)
					0.86(5.65±4.79)
					5.65(4.79±2.01)
					4.79(2.01±0.86)
					2.01(0.86±-0.15)
					0.86(-0.15±2.72)
					-0.15(2.72±3.65)
					2.72(3.65±3.19)
					3.65(3.19±3.55)
					3.19(3.55±2.32)
					3.55(2.32±1.52)
					2.32(1.52±0.58)
					1.52(0.58±6.03)
					0.58(6.03±5.45)
					6.03(5.45±2.91)
					5.45(2.91±-0.4)
					2.91(-0.4±-0.99)
					-0.4(-0.99±2.76)
					-0.99(2.76±3.81)
					2.76(3.81±3.28)
					3.81(3.28±3.52)
					3.28(3.52±2.89)
					3.52(2.89±1.7)
					2.89(1.7±0.56)
					1.7(0.56±6.03)
					0.56(6.03±5.47)
					6.03(5.47±2.94)
					5.47(2.94±-0.21)
					2.94(-0.21±-1.18)
					-0.21(-1.18±2.14)
					-1.18(2.14±3.05)
					2.14(3.05±2.57)
					3.05(2.57±2.67)
					2.57(2.67±2.16)
					2.67(2.16±1.47)
					2.16(1.47±0.5)
					1.47(0.5±5.24)
					0.5(5.24±4.74)
					5.24(4.74±2.6)
					4.74(2.6±0.22)
					2.6(0.22±-1.12)
					0.22(-1.12±2.01)
					-1.12(2.01±2.87)
					2.01(2.87±2.4)
					2.87(2.4±2.14)
					2.4(2.14±1.99)
					2.14(1.99±1.41)
					1.99(1.41±0.43)
					1.41(0.43±5.17)
					0.43(5.17±4.74)
					5.17(4.74±2.9)
					4.74(2.9±0.36)
					2.9(0.36±-1.1)
					0.36(-1.1±3.53)
					-1.1(3.53±4.34)
					3.53(4.34±3.96)
					4.34(3.96±3.89)
					3.96(3.89±1.74)
					3.89(1.74±1.31)
					1.74(1.31±1.02)
					1.31(1.02±6.32)
					1.02(6.32±5.3)
					6.32(5.3±1.56)
					5.3(1.56±-0.08)
					1.56(-0.08±-0.46)
					-0.08(-0.46±3.72)
					-0.46(3.72±4.65)
					3.72(4.65±4.2)
					4.65(4.2±4.61)
					4.2(4.61±2.27)
					4.61(2.27±1.5)
					2.27(1.5±1.42)
					1.5(1.42±6.58)
					1.42(6.58±5.16)
					6.58(5.16±2.86)
					5.16(2.86±-0.27)
					2.86(-0.27±-1.19)
					-0.27(-1.19±1.01)
					-1.19(1.01±1.13)
					1.01(1.13±1.06)
					1.13(1.06±1.09)
					1.06(1.09±0.03)
					1.09(0.03±0.19)
					0.03(0.19±0.75)
					0.19(0.75±1.46)
					0.75(1.46±0.71)
					1.46(0.71±0.31)
					0.71(0.31±0.12)
					0.31(0.12±-0.95)
					0.12(-0.95±1.06)
					-0.95(1.06±1.19)
					1.06(1.19±1.12)
					1.19(1.12±1.11)
					1.12(1.11±0.04)
					1.11(0.04±0.2)
					0.04(0.2±0.77)
					0.2(0.77±1.58)
					0.77(1.58±0.81)
					1.58(0.81±0.31)
					0.81(0.31±0.25)
					0.31(0.25±-0.76)
					0.25(-0.76±3.27)
					-0.76(3.27±4.09)
					3.27(4.09±3.67)
					4.09(3.67±3.67)
					3.67(3.67±1.74)
					3.67(1.74±1.32)
					1.74(1.32±1.6)
					1.32(1.6±6.2)
					1.6(6.2±4.6)
					6.2(4.6±2.17)
					4.6(2.17±0.03)
					2.17(0.03±-1.13)
					0.03(-1.13±3.67)
					-1.13(3.67±4.55)
					3.67(4.55±4.13)
					4.55(4.13±4.23)
					4.13(4.23±2.05)
					4.23(2.05±1.43)
					2.05(1.43±1.36)
					1.43(1.36±6.33)
					1.36(6.33±4.97)
					6.33(4.97±2.73)
					4.97(2.73±-0.25)
					2.73(-0.25±-1.14)
					-0.25(-1.14±4.06)
					-1.14(4.06±5.31)
					4.06(5.31±4.65)
					5.31(4.65±4.44)
					4.65(4.44±4.13)
					4.44(4.13±2.03)
					4.13(2.03±1.56)
					2.03(1.56±8.41)
					1.56(8.41±6.85)
					8.41(6.85±3.81)
					6.85(3.81±0.14)
					3.81(0.14±-1.22)
					0.14(-1.22±4.61)
					-1.22(4.61±5.88)
					4.61(5.88±5.28)
					5.88(5.28±5.29)
					5.28(5.29±4.25)
					5.29(4.25±2.06)
					4.25(2.06±1.42)
					2.06(1.42±8.39)
					1.42(8.39±6.97)
					8.39(6.97±3.31)
					6.97(3.31±-0.2)
					3.31(-0.2±-0.99)
					-0.2(-0.99±42.87)
					-0.99(42.87±48.7)
					42.87(48.7±45.89)
					48.7(45.89±48)
					45.89(48±89.74)
					48(89.74±9.47)
					89.74(9.47±27)
					9.47(27±61)
					27(61±34)
					61(34±16)
					34(16±-0.15)
					16(-0.15±-1.06)
					-0.15(-1.06±41.87)
					-1.06(41.87±47.75)
					41.87(47.75±44.7)
					47.75(44.7±44)
					44.7(44±91.34)
					44(91.34±9.55)
					91.34(9.55±26)
					9.55(26±67)
					26(67±41)
					67(41±16)
					41(16±0.22)
					16(0.22±-0.56)
					0.22(-0.56±45.54)
					-0.56(45.54±54.45)
					45.54(54.45±50.05)
					54.45(50.05±49)
					50.05(49±209.23)
					49(209.23±14.46)
					209.23(14.46±21)
					14.46(21±79)
					21(79±58)
					79(58±15)
					58(15±-0.08)
					15(-0.08±-0.15)
					-0.08(-0.15±43.58)
					-0.15(43.58±52.83)
					43.58(52.83±47.89)
					52.83(47.89±48)
					47.89(48±226.12)
					48(226.12±15.03)
					226.12(15.03±20)
					15.03(20±82)
					20(82±62)
					82(62±23)
					62(23±0.39)
					23(0.39±-0.42)
					0.39(-0.42±-0.1)
					-0.42(-0.1±1.31)
					-0.1(1.31±0.7)
					1.31(0.7±1)
					0.7(1±5.25)
					1(5.25±2.29)
					5.25(2.29±-5)
					2.29(-5±5)
					-5(5±10)
					5(10±2)
					10(2±-0.78)
					2(-0.78±0.38)
					-0.78(0.38±0.69)
					0.38(0.69±2.34)
					0.69(2.34±1.42)
					2.34(1.42±1)
					1.42(1±7.21)
					1(7.21±2.68)
					7.21(2.68±-3)
					2.68(-3±9)
					-3(9±12)
					9(12±3)
					12(3±0.47)
					3(0.47±0.23)
					0.47(0.23±5.25)
					0.23(5.25±7.82)
					5.25(7.82±6.45)
					7.82(6.45±6.2)
					6.45(6.2±17.53)
					6.2(17.53±4.18)
					17.53(4.18±-1)
					4.18(-1±15)
					-1(15±16)
					15(16±7)
					16(7±0.21)
					7(0.21±-0.63)
					0.21(-0.63±7.97)
					-0.63(7.97±10.53)
					7.97(10.53±9.38)
					10.53(9.38±9)
					9.38(9±17.29)
					9(17.29±4.15)
					17.29(4.15±-1)
					4.15(-1±16)
					-1(16±17)
					16(17±8)
					17(8±-0.21)
					8(-0.21±-0.54)
					-0.21(-0.54±-2.54)
					-0.54(-2.54±0.44)
					-2.54(0.44±-0.84)
					0.44(-0.84±0)
					-0.84(0±23.64)
					0(23.64±4.86)
					23.64(4.86±-14.2)
					4.86(-14.2±8.7)
					-14.2(8.7±22.9)
					8.7(22.9±6.48)
					22.9(6.48±-0.63)
					6.48(-0.63±0.43)
					-0.63(0.43±-7.37)
					0.43(-7.37±-3.63)
					-7.37(-3.63±-5.38)
					-3.63(-5.38±-4.31)
					-5.38(-4.31±36.79)
					-4.31(36.79±6.06)
					36.79(6.06±-19.79)
					6.06(-19.79±5.37)
					-19.79(5.37±25.16)
					5.37(25.16±9.1)
					25.16(9.1±-0.38)
					9.1(-0.38±-0.51)
					-0.38(-0.51±-0.16)
					-0.51(-0.16±0.49)
					-0.16(0.49±0.18)
					0.49(0.18±0)
					0.18(0±1.16)
					0(1.16±1.07)
					1.16(1.07±-3.33)
					1.07(-3.33±2.38)
					-3.33(2.38±5.71)
					2.38(5.71±1.21)
					5.71(1.21±-0.26)
					1.21(-0.26±1.82)
					-0.26(1.82±-0.63)
					1.82(-0.63±0.53)
					-0.63(0.53±-0.02)
					0.53(-0.02±-0.01)
					-0.02(-0.01±3.59)
					-0.01(3.59±1.89)
					3.59(1.89±-4.08)
					1.89(-4.08±3.64)
					-4.08(3.64±7.72)
					3.64(7.72±2.64)
					7.72(2.64±-0.07)
					2.64(-0.07±-0.51)
					-0.07(-0.51±-0.47)
					-0.51(-0.47±0.01)
					-0.47(0.01±-0.17)
					0.01(-0.17±0)
					-0.17(0±0.63)
					0(0.63±0.79)
					0.63(0.79±-2.7)
					0.79(-2.7±1.08)
					-2.7(1.08±3.78)
					1.08(3.78±0.86)
					3.78(0.86±-1.2)
					0.86(-1.2±2.03)
					-1.2(2.03±-1.14)
					2.03(-1.14±-0.46)
					-1.14(-0.46±-0.74)
					-0.46(-0.74±-0.46)
					-0.74(-0.46±1.22)
					-0.46(1.22±1.1)
					1.22(1.1±-3.64)
					1.1(-3.64±0.76)
					-3.64(0.76±4.4)
					0.76(4.4±1.74)
					4.4(1.74±-0.71)
					1.74(-0.71±-0.26)
					-0.71(-0.26±-6.3)
					-0.26(-6.3±10.93)
					-6.3(10.93±1.93)
					10.93(1.93±-5.5)
					1.93(-5.5±784.5)
					-5.5(784.5±28)
					784.5(28±-56.2)
					28(-56.2±63.68)
					-56.2(63.68±119.88)
					63.68(119.88±41.48)
					119.88(41.48±0.34)
					41.48(0.34±-0.27)
					0.34(-0.27±-33.03)
					-0.27(-33.03±-16.01)
					-33.03(-16.01±-25.55)
					-16.01(-25.55±-27.36)
					-25.55(-27.36±764.65)
					-27.36(764.65±27.65)
					764.65(27.65±-77.79)
					27.65(-77.79±45.84)
					-77.79(45.84±123.63)
					45.84(123.63±35.76)
					123.63(35.76±0.71)
					35.76(0.71±0.48)
					0.71(0.48±9.44)
					0.48(9.44±28.18)
					9.44(28.18±18.5)
					28.18(18.5±18.79)
					18.5(18.79±927.59)
					18.79(927.59±30.45)
					927.59(30.45±-50)
					30.45(-50±99.51)
					-50(99.51±149.51)
					99.51(149.51±33.6)
					149.51(33.6±0.23)
					33.6(0.23±0.4)
					0.23(0.4±11.72)
					0.4(11.72±29.17)
					11.72(29.17±20.58)
					29.17(20.58±16.21)
					20.58(16.21±803.94)
					16.21(803.94±28.35)
					803.94(28.35±-38.8)
					28.35(-38.8±77.75)
					-38.8(77.75±116.55)
					77.75(116.55±45.38)
					116.55(45.38±0.05)
					45.38(0.05±-0.7)
					0.05(-0.7±68.18)
					-0.7(68.18±128.37)
					68.18(128.37±98.85)
					128.37(98.85±100)
					98.85(100±9562.05)
					100(9562.05±97.78)
					9562.05(97.78±-98.68)
					97.78(-98.68±290.84)
					-98.68(290.84±389.52)
					290.84(389.52±132.95)
					389.52(132.95±-0.05)
					132.95(-0.05±-0.31)
					-0.05(-0.31±67.73)
					-0.31(67.73±148.34)
					67.73(148.34±110.33)
					148.34(110.33±123)
					110.33(123±17150.29)
					123(17150.29±130.95)
					17150.29(130.95±-177)
					130.95(-177±360.66)
					-177(360.66±537.66)
					360.66(537.66±185.82)
					537.66(185.82±-0.23)
					185.82(-0.23±-0.59)
					-0.23(-0.59±0.11)
					-0.59(0.11±0.26)
					0.11(0.26±0.19)
					0.26(0.19±0.15)
					0.19(0.15±0.05)
					0.15(0.05±0.24)
					0.05(0.24±-0.24)
					0.24(-0.24±0.74)
					-0.24(0.74±0.98)
					0.74(0.98±0.4)
					0.98(0.4±0.21)
					0.4(0.21±-0.86)
					0.21(-0.86±0.03)
					-0.86(0.03±0.18)
					0.03(0.18±0.1)
					0.18(0.1±0.09)
					0.1(0.09±0.06)
					0.09(0.06±0.24)
					0.06(0.24±-0.38)
					0.24(-0.38±0.72)
					-0.38(0.72±1.1)
					0.72(1.1±0.31)
					1.1(0.31±0.31)
					0.31(0.31±-0.06)
					0.31(-0.06±-0.14)
					-0.06(-0.14±0.23)
					-0.14(0.23±0.04)
					0.23(0.04±0)
					0.04(0±0.38)
					0(0.38±0.62)
					0.38(0.62±-1.42)
					0.62(-1.42±1.41)
					-1.42(1.41±2.83)
					1.41(2.83±0.67)
					2.83(0.67±0.2)
					0.67(0.2±0.5)
					0.2(0.5±-0.55)
					0.5(-0.55±-0.21)
					-0.55(-0.21±-0.38)
					-0.21(-0.38±-0.34)
					-0.38(-0.34±0.31)
					-0.34(0.31±0.56)
					0.31(0.56±-1.57)
					0.56(-1.57±0.78)
					-1.57(0.78±2.35)
					0.78(2.35±0.6)
					2.35(0.6±-0.15)
					0.6(-0.15±-0.02)
					-0.15(-0.02±0)
					-0.02(0±4.43)
					0(4.43±2.52)
					4.43(2.52±1.39)
					2.52(1.39±51.64)
					1.39(51.64±7.18)
					51.64(7.18±-15.99)
					7.18(-15.99±13.99)
					-15.99(13.99±29.98)
					13.99(29.98±10.51)
					29.98(10.51±-0.32)
					10.51(-0.32±0.09)
					-0.32(0.09±-5.25)
					0.09(-5.25±-0.29)
					-5.25(-0.29±-2.8)
					-0.29(-2.8±-1.91)
					-2.8(-1.91±64.99)
					-1.91(64.99±8.06)
					64.99(8.06±-23)
					8.06(-23±18.66)
					-23(18.66±41.66)
					18.66(41.66±6.87)
					41.66(6.87±-0.03)
					6.87(-0.03±1.32)
					-0.03(1.32±0.03)
					1.32(0.03±1.02)
					0.03(1.02±0.56)
					1.02(0.56±0.38)
					0.56(0.38±2.6)
					0.38(2.6±1.61)
					2.6(1.61±-3.41)
					1.61(-3.41±3.42)
					-3.41(3.42±6.83)
					3.42(6.83±2.2)
					6.83(2.2±-0.1)
					2.2(-0.1±-0.21)
					-0.1(-0.21±-1.4)
					-0.21(-1.4±-0.24)
					-1.4(-0.24±-0.79)
					-0.24(-0.79±-0.54)
					-0.79(-0.54±3.55)
					-0.54(3.55±1.88)
					3.55(1.88±-5.7)
					1.88(-5.7±3.25)
					-5.7(3.25±8.95)
					3.25(8.95±1.58)
					8.95(1.58±-0.36)
					1.58(-0.36±0.88)
					-0.36(0.88±0.95)
					0.88(0.95±1.71)
					0.95(1.71±1.29)
					1.71(1.29±1.38)
					1.29(1.38±1.55)
					1.38(1.55±1.24)
					1.55(1.24±-1.15)
					1.24(-1.15±4.21)
					-1.15(4.21±5.36)
					4.21(5.36±2.22)
					5.36(2.22±0.31)
					2.22(0.31±-0.38)
					0.31(-0.38±0.61)
					-0.38(0.61±1.8)
					0.61(1.8±1.23)
					1.8(1.23±1.24)
					1.23(1.24±3.72)
					1.24(3.72±1.92)
					3.72(1.92±-2.31)
					1.92(-2.31±4.61)
					-2.31(4.61±6.92)
					4.61(6.92±2.87)
					6.92(2.87±-0.29)
					2.87(-0.29±-0.75)
					-0.29(-0.75±-0.16)
					-0.75(-0.16±0.64)
					-0.16(0.64±0.31)
					0.64(0.31±0.46)
					0.31(0.46±1.74)
					0.46(1.74±1.31)
					1.74(1.31±-3.29)
					1.31(-3.29±2.29)
					-3.29(2.29±5.58)
					2.29(5.58±1.83)
					5.58(1.83±-0.66)
					1.83(-0.66±0.34)
					-0.66(0.34±-0.52)
					0.34(-0.52±0.36)
					-0.52(0.36±-0.06)
					0.36(-0.06±0)
					-0.06(0±2.08)
					0(2.08±1.44)
					2.08(1.44±-3.92)
					1.44(-3.92±3.24)
					-3.92(3.24±7.16)
					3.24(7.16±1.6)
					7.16(1.6±-0.16)
					1.6(-0.16±0.49)
					-0.16(0.49±-0.95)
					0.49(-0.95±-0.06)
					-0.95(-0.06±-0.5)
					-0.06(-0.5±-0.39)
					-0.5(-0.39±2.1)
					-0.39(2.1±1.44)
					2.1(1.44±-4.19)
					1.44(-4.19±2.74)
					-4.19(2.74±6.93)
					2.74(6.93±1.87)
					6.93(1.87±-0.08)
					1.87(-0.08±0.09)
					-0.08(0.09±-0.95)
					0.09(-0.95±-0.02)
					-0.95(-0.02±-0.48)
					-0.02(-0.48±-0.72)
					-0.48(-0.72±2.28)
					-0.72(2.28±1.51)
					2.28(1.51±-3.64)
					1.51(-3.64±2.35)
					-3.64(2.35±5.99)
					2.35(5.99±2.13)
					5.99(2.13±0.03)
					2.13(0.03±-0.89)
					0.03(-0.89±-0.4)
					-0.89(-0.4±-0.11)
					-0.4(-0.11±-0.24)
					-0.11(-0.24±-0.16)
					-0.24(-0.16±0.21)
					-0.16(0.21±0.46)
					0.21(0.46±-1.37)
					0.46(-1.37±0.54)
					-1.37(0.54±1.91)
					0.54(1.91±0.58)
					1.91(0.58±-0.61)
					0.58(-0.61±-0.21)
					-0.61(-0.21±-0.48)
					-0.21(-0.48±-0.18)
					-0.48(-0.18±-0.34)
					-0.18(-0.34±-0.35)
					-0.34(-0.35±0.23)
					-0.35(0.23±0.48)
					0.23(0.48±-1.4)
					0.48(-1.4±0.83)
					-1.4(0.83±2.23)
					0.83(2.23±0.54)
					2.23(0.54±0.22)
					0.54(0.22±0.47)
					0.22(0.47±0.13)
					0.47(0.13±1.01)
					0.13(1.01±0.6)
					1.01(0.6±0.46)
					0.6(0.46±2.03)
					0.46(2.03±1.42)
					2.03(1.42±-2.48)
					1.42(-2.48±3.25)
					-2.48(3.25±5.73)
					3.25(5.73±2.51)
					5.73(2.51±-0.21)
					2.51(-0.21±-0.54)
					-0.21(-0.54±0.32)
					-0.54(0.32±1.27)
					0.32(1.27±0.82)
					1.27(0.82±1.12)
					0.82(1.12±2.37)
					1.12(2.37±1.54)
					2.37(1.54±-2.64)
					1.54(-2.64±3.63)
					-2.64(3.63±6.27)
					3.63(6.27±2.37)
					6.27(2.37±-0.2)
					2.37(-0.2±-0.74)
					-0.2(-0.74±-0.81)
					-0.74(-0.81±0.67)
					-0.81(0.67±-0.13)
					0.67(-0.13±0.4)
					-0.13(0.4±5.92)
					0.4(5.92±2.43)
					5.92(2.43±-4.72)
					2.43(-4.72±6.88)
					-4.72(6.88±11.6)
					6.88(11.6±2.71)
					11.6(2.71±0.22)
					2.71(0.22±0.71)
					0.22(0.71±-0.98)
					0.71(-0.98±0.33)
					-0.98(0.33±-0.22)
					0.33(-0.22±-0.3)
					-0.22(-0.3±4.54)
					-0.3(4.54±2.13)
					4.54(2.13±-6.23)
					2.13(-6.23±3.12)
					-6.23(3.12±9.35)
					3.12(9.35±2.8)
					9.35(2.8±-0.53)
					2.8(-0.53±0.45)
					-0.53(0.45±-15.7)
					0.45(-15.7±-8.99)
					-15.7(-8.99±-12.08)
					-8.99(-12.08±-12)
					-12.08(-12±118.7)
					-12(118.7±10.89)
					118.7(10.89±-46)
					10.89(-46±13)
					-46(13±59)
					13(59±14)
					59(14±-0.47)
					14(-0.47±1.25)
					-0.47(1.25±-19.68)
					1.25(-19.68±-13.47)
					-19.68(-13.47±-16.64)
					-13.47(-16.64±-17)
					-16.64(-17±101.67)
					-17(101.67±10.08)
					101.67(10.08±-38)
					10.08(-38±6)
					-38(6±44)
					6(44±17)
					44(17±0.13)
					17(0.13±-0.51)
					0.13(-0.51±-15.24)
					-0.51(-15.24±-5.96)
					-15.24(-5.96±-10.63)
					-5.96(-10.63±-11)
					-10.63(-11±227.05)
					-11(227.05±15.06)
					227.05(15.06±-43)
					15.06(-43±25)
					-43(25±68)
					25(68±19)
					68(19±0.02)
					19(0.02±-0.17)
					0.02(-0.17±-15.63)
					-0.17(-15.63±-4.17)
					-15.63(-4.17±-10.39)
					-4.17(-10.39±-12)
					-10.39(-12±346.37)
					-12(346.37±18.61)
					346.37(18.61±-52)
					18.61(-52±38)
[truncated: 3,966 more rows]

## Sheet: s2
Outcome	Original data	Multiple interpolation_1	Multiple interpolation_2	Multiple interpolation_3	Multiple interpolation_4	Multiple interpolation_5	Summarized results	P
Endometrial_thickness
At three menstrual cycles
Group	-1.08(-2.04, -0.1)	-0.93(-1.85, -0.01)	-0.94(-1.87, -0.01)	-1.13(-2.06, -0.2)	-0.94(-1.88, 0)	-0.99(-1.92, -0.06)	-0.99(-1.92, -0.05)	0.0383949
Age	0.06(-0.08, 0.21)	0.06(-0.08, 0.2)	0.05(-0.09, 0.2)	0.04(-0.11, 0.18)	0.06(-0.09, 0.2)	0.06(-0.09, 0.2)	0.05(-0.09, 0.2)	0.461714
BMI	-0.05(-0.34, 0.25)	-0.02(-0.3, 0.25)	-0.08(-0.36, 0.2)	-0.11(-0.39, 0.17)	-0.07(-0.35, 0.22)	-0.08(-0.36, 0.2)	-0.07(-0.35, 0.21)	0.628094
Endometrial_thickness_before	0.31(0.06, 0.56)	0.34(0.1, 0.58)	0.36(0.12, 0.6)	0.33(0.09, 0.57)	0.36(0.12, 0.61)	0.35(0.11, 0.59)	0.35(0.11, 0.59)	0.00437273
Change (0-three menstrual cycles)
Group	-1.08(-2.04, -0.1)	-0.93(-1.85, -0.01)	-0.94(-1.87, -0.01)	-1.13(-2.06, -0.2)	-0.94(-1.88, 0)	-0.99(-1.92, -0.06)	-0.99(-1.92, -0.05)	0.0383949
Age	0.06(-0.08, 0.21)	0.06(-0.08, 0.2)	0.05(-0.09, 0.2)	0.04(-0.11, 0.18)	0.06(-0.09, 0.2)	0.06(-0.09, 0.2)	0.05(-0.09, 0.2)	0.461714
BMI	-0.05(-0.34, 0.25)	-0.02(-0.3, 0.25)	-0.08(-0.36, 0.2)	-0.11(-0.39, 0.17)	-0.07(-0.35, 0.22)	-0.08(-0.36, 0.2)	-0.07(-0.35, 0.21)	0.628094
Endometrial_thickness_before	-0.69(-0.94, -0.44)	-0.66(-0.9, -0.42)	-0.64(-0.88, -0.4)	-0.67(-0.91, -0.43)	-0.64(-0.88, -0.39)	-0.65(-0.89, -0.41)	-0.65(-0.89, -0.41)	<0.0001
Follicular_diameter
At three menstrual cycles
Group	-3.01(-4.89, -1.12)	-2.9(-4.68, -1.13)	-2.76(-4.54, -0.98)	-2.9(-4.69, -1.12)	-2.79(-4.57, -1.01)	-2.74(-4.54, -0.95)	-2.82(-4.59, -1.06)	0.00172837
Age	-0.06(-0.35, 0.23)	-0.04(-0.31, 0.23)	-0.05(-0.33, 0.22)	-0.04(-0.31, 0.24)	-0.04(-0.31, 0.24)	-0.09(-0.36, 0.19)	-0.05(-0.32, 0.22)	0.717008
BMI	-0.1(-0.67, 0.46)	-0.05(-0.58, 0.48)	-0.07(-0.61, 0.46)	-0.15(-0.69, 0.38)	-0.07(-0.61, 0.46)	-0.12(-0.66, 0.42)	-0.09(-0.63, 0.44)	0.73153
Follicular_diameter_before	0.28(-0.3, 0.86)	0.33(-0.22, 0.88)	0.34(-0.21, 0.89)	0.34(-0.21, 0.89)	0.34(-0.2, 0.89)	0.33(-0.22, 0.88)	0.34(-0.2, 0.88)	0.22068
Change (0-three menstrual cycles)
Group	-3.01(-4.89, -1.12)	-2.9(-4.68, -1.13)	-2.76(-4.54, -0.98)	-2.9(-4.69, -1.12)	-2.79(-4.57, -1.01)	-2.74(-4.54, -0.95)	-2.82(-4.59, -1.06)	0.00172837
Age	-0.06(-0.35, 0.23)	-0.04(-0.31, 0.23)	-0.05(-0.33, 0.22)	-0.04(-0.31, 0.24)	-0.04(-0.31, 0.24)	-0.09(-0.36, 0.19)	-0.05(-0.32, 0.22)	0.717008
BMI	-0.1(-0.67, 0.46)	-0.05(-0.58, 0.48)	-0.07(-0.61, 0.46)	-0.15(-0.69, 0.38)	-0.07(-0.61, 0.46)	-0.12(-0.66, 0.42)	-0.09(-0.63, 0.44)	0.73153
Follicular_diameter_before	-0.72(-1.3, -0.14)	-0.67(-1.22, -0.12)	-0.66(-1.21, -0.11)	-0.66(-1.21, -0.11)	-0.66(-1.2, -0.11)	-0.67(-1.22, -0.12)	-0.66(-1.2, -0.12)	0.0164938
LH
At three menstrual cycles
Group	4.11(2.53, 5.69)	4.1(2.57, 5.62)	4.22(2.71, 5.74)	4.13(2.58, 5.67)	4.09(2.56, 5.62)	3.91(2.34, 5.48)	4.09(2.55, 5.62)	<0.0001
Age	0.12(-0.12, 0.36)	0.11(-0.13, 0.34)	0.09(-0.14, 0.32)	0.06(-0.17, 0.3)	0.08(-0.15, 0.32)	0.09(-0.15, 0.33)	0.09(-0.15, 0.32)	0.467282
BMI	0.23(-0.25, 0.71)	0.2(-0.26, 0.66)	0.16(-0.3, 0.61)	0.09(-0.38, 0.55)	0.15(-0.31, 0.61)	0.16(-0.31, 0.63)	0.15(-0.31, 0.61)	0.527554
LH_before	0.18(0.03, 0.33)	0.22(0.07, 0.36)	0.22(0.08, 0.36)	0.22(0.07, 0.36)	0.22(0.07, 0.36)	0.22(0.07, 0.36)	0.22(0.08, 0.36)	0.00258979
Change (0-three menstrual cycles)
Group	4.11(2.53, 5.69)	4.1(2.57, 5.63)	4.23(2.72, 5.74)	4.13(2.58, 5.68)	4.07(2.53, 5.61)	3.92(2.35, 5.5)	4.09(2.55, 5.63)	<0.0001
Age	0.12(-0.12, 0.36)	0.1(-0.13, 0.34)	0.09(-0.14, 0.32)	0.06(-0.18, 0.3)	0.08(-0.15, 0.31)	0.09(-0.15, 0.33)	0.08(-0.15, 0.32)	0.479901
BMI	0.23(-0.25, 0.71)	0.2(-0.26, 0.66)	0.16(-0.29, 0.62)	0.09(-0.38, 0.55)	0.14(-0.32, 0.61)	0.15(-0.32, 0.63)	0.15(-0.32, 0.61)	0.530192
LH_before	-0.82(-0.97, -0.67)	-0.78(-0.92, -0.64)	-0.78(-0.92, -0.64)	-0.78(-0.93, -0.64)	-0.78(-0.93, -0.64)	-0.78(-0.93, -0.64)	-0.78(-0.92, -0.64)	<0.0001
FSH
At three menstrual cycles
Group	0.26(-0.38, 0.9)	0.19(-0.43, 0.82)	0.29(-0.32, 0.91)	0.3(-0.32, 0.91)	0.31(-0.32, 0.93)	0.26(-0.36, 0.88)	0.27(-0.35, 0.89)	0.390708
Age	0(-0.1, 0.09)	-0.01(-0.11, 0.08)	-0.02(-0.11, 0.08)	-0.01(-0.1, 0.09)	-0.01(-0.11, 0.08)	-0.01(-0.1, 0.09)	-0.01(-0.1, 0.08)	0.805522
BMI	0.21(0.01, 0.41)	0.19(0, 0.38)	0.18(0, 0.37)	0.24(0.05, 0.42)	0.19(0, 0.38)	0.22(0.03, 0.4)	0.2(0.01, 0.39)	0.0373392
FSH_before	0.55(0.27, 0.82)	0.58(0.32, 0.84)	0.57(0.31, 0.83)	0.6(0.34, 0.86)	0.59(0.33, 0.85)	0.58(0.32, 0.84)	0.58(0.33, 0.84)	7.42465e-06
Change (0-three menstrual cycles)
Group	0.26(-0.38, 0.9)	0.2(-0.42, 0.82)	0.3(-0.32, 0.91)	0.3(-0.32, 0.91)	0.3(-0.32, 0.93)	0.27(-0.35, 0.89)	0.27(-0.34, 0.89)	0.385019
Age	0(-0.1, 0.09)	-0.01(-0.11, 0.08)	-0.02(-0.11, 0.08)	-0.01(-0.1, 0.09)	-0.02(-0.11, 0.08)	-0.01(-0.1, 0.09)	-0.01(-0.1, 0.08)	0.808218
BMI	0.21(0.01, 0.41)	0.19(0, 0.38)	0.18(0, 0.37)	0.24(0.05, 0.42)	0.18(0, 0.37)	0.22(0.03, 0.41)	0.2(0.01, 0.39)	0.0378996
FSH_before	-0.45(-0.73, -0.18)	-0.42(-0.68, -0.16)	-0.43(-0.69, -0.17)	-0.4(-0.66, -0.15)	-0.41(-0.67, -0.15)	-0.42(-0.67, -0.16)	-0.42(-0.67, -0.16)	0.00140751
LHFSH
At three menstrual cycles
Group	0.52(0.22, 0.82)	0.54(0.25, 0.83)	0.55(0.26, 0.84)	0.52(0.22, 0.82)	0.55(0.26, 0.84)	0.51(0.22, 0.8)	0.53(0.24, 0.82)	0.000332247
Age	0.02(-0.03, 0.07)	0.01(-0.03, 0.06)	0.01(-0.03, 0.06)	0.02(-0.03, 0.06)	0.02(-0.03, 0.06)	0.02(-0.02, 0.07)	0.02(-0.03, 0.06)	0.484953
BMI	-0.03(-0.12, 0.07)	-0.03(-0.12, 0.05)	-0.04(-0.13, 0.05)	-0.03(-0.12, 0.06)	-0.03(-0.11, 0.06)	-0.03(-0.12, 0.05)	-0.03(-0.12, 0.06)	0.473524
LHFSH_before	0.18(0.01, 0.35)	0.23(0.07, 0.39)	0.23(0.07, 0.4)	0.24(0.08, 0.41)	0.23(0.07, 0.4)	0.21(0.05, 0.37)	0.23(0.07, 0.39)	0.00562468
Change (0-three menstrual cycles)
Group	0.52(0.22, 0.82)	0.54(0.25, 0.83)	0.55(0.26, 0.84)	0.52(0.22, 0.82)	0.54(0.25, 0.83)	0.51(0.22, 0.79)	0.53(0.24, 0.82)	0.000342984
Age	0.02(-0.03, 0.07)	0.01(-0.03, 0.06)	0.01(-0.03, 0.06)	0.02(-0.03, 0.06)	0.02(-0.03, 0.06)	0.02(-0.02, 0.07)	0.02(-0.03, 0.06)	0.479792
BMI	-0.03(-0.12, 0.07)	-0.03(-0.12, 0.05)	-0.04(-0.13, 0.05)	-0.03(-0.12, 0.06)	-0.03(-0.11, 0.06)	-0.03(-0.12, 0.05)	-0.03(-0.12, 0.06)	0.472479
LHFSH_before	-0.82(-0.99, -0.65)	-0.77(-0.93, -0.6)	-0.77(-0.93, -0.6)	-0.76(-0.92, -0.59)	-0.77(-0.93, -0.6)	-0.79(-0.95, -0.63)	-0.77(-0.93, -0.61)	<0.0001
T
At three menstrual cycles
Group	27.35(16.58, 38.11)	24.5(14, 35)	25.32(15.03, 35.61)	25.49(15.24, 35.73)	25.2(14.9, 35.5)	25.1(14.81, 35.39)	25.12(14.92, 35.33)	<0.0001
Age	-0.97(-2.6, 0.66)	-0.86(-2.45, 0.73)	-0.97(-2.53, 0.6)	-0.89(-2.45, 0.66)	-0.99(-2.55, 0.58)	-0.88(-2.45, 0.68)	-0.92(-2.47, 0.63)	0.245289
BMI	0.32(-2.94, 3.58)	-0.2(-3.35, 2.96)	-0.11(-3.2, 2.98)	0.13(-2.94, 3.21)	0(-3.09, 3.09)	0.19(-2.9, 3.29)	0(-3.07, 3.08)	0.997898
T_before	0.05(-0.3, 0.4)	0.07(-0.27, 0.42)	0.07(-0.27, 0.41)	0.06(-0.28, 0.4)	0.07(-0.27, 0.41)	0.06(-0.28, 0.4)	0.07(-0.27, 0.4)	0.701631
Change (0-three menstrual cycles)
Group	27.35(16.58, 38.11)	24.52(14.03, 35.01)	25.33(15.05, 35.62)	25.45(15.2, 35.7)	25.07(14.74, 35.4)	25.05(14.75, 35.35)	25.09(14.88, 35.29)	<0.0001
Age	-0.97(-2.6, 0.66)	-0.88(-2.47, 0.72)	-0.98(-2.54, 0.58)	-0.91(-2.46, 0.65)	-1(-2.57, 0.57)	-0.89(-2.45, 0.68)	-0.93(-2.48, 0.62)	0.239239
BMI	0.32(-2.94, 3.58)	-0.22(-3.37, 2.93)	-0.14(-3.23, 2.95)	0.13(-2.95, 3.21)	0.01(-3.09, 3.11)	0.2(-2.89, 3.29)	-0.01(-3.09, 3.07)	0.997373
T_before	-0.95(-1.3, -0.6)	-0.93(-1.27, -0.58)	-0.93(-1.27, -0.59)	-0.94(-1.28, -0.6)	-0.93(-1.28, -0.59)	-0.94(-1.28, -0.6)	-0.93(-1.27, -0.6)	<0.0001
E2
At three menstrual cycles
Group	-4.27(-16.28, 7.73)	-1.76(-13.22, 9.71)	-1.72(-13.19, 9.75)	-1.71(-13.17, 9.75)	-1.72(-13.19, 9.75)	-1.69(-13.15, 9.78)	-1.72(-13.01, 9.57)	0.765397
Age	-1.08(-2.89, 0.73)	-1.08(-2.83, 0.67)	-1.08(-2.82, 0.67)	-1.05(-2.79, 0.7)	-1.08(-2.82, 0.67)	-1.07(-2.82, 0.67)	-1.07(-2.79, 0.65)	0.222922
BMI	0.79(-2.84, 4.43)	1.4(-2.05, 4.85)	1.39(-2.06, 4.85)	1.54(-1.91, 4.98)	1.39(-2.06, 4.85)	1.39(-2.06, 4.84)	1.42(-1.98, 4.83)	0.412404
E2_before	0.12(-0.24, 0.48)	0.28(-0.04, 0.6)	0.28(-0.05, 0.6)	0.27(-0.05, 0.59)	0.28(-0.05, 0.6)	0.28(-0.05, 0.6)	0.28(-0.04, 0.59)	0.0889327
Change (0-three menstrual cycles)
Group	-4.27(-16.28, 7.73)	-1.8(-13.27, 9.67)	-1.79(-13.26, 9.68)	-1.75(-13.19, 9.69)	-1.79(-13.26, 9.68)	-1.65(-13.12, 9.82)	-1.76(-13.05, 9.54)	0.760434
Age	-1.08(-2.89, 0.73)	-1.1(-2.84, 0.65)	-1.09(-2.84, 0.65)	-1.06(-2.8, 0.69)	-1.09(-2.84, 0.65)	-1.09(-2.83, 0.66)	-1.09(-2.81, 0.64)	0.216378
BMI	0.79(-2.84, 4.43)	1.35(-2.1, 4.8)	1.35(-2.11, 4.8)	1.48(-1.96, 4.92)	1.35(-2.11, 4.8)	1.32(-2.13, 4.77)	1.37(-2.03, 4.77)	0.430676
E2_before	-0.88(-1.24, -0.52)	-0.72(-1.05, -0.4)	-0.72(-1.05, -0.4)	-0.73(-1.06, -0.41)	-0.72(-1.05, -0.4)	-0.72(-1.05, -0.4)	-0.73(-1.04, -0.41)	<0.0001
PRL
At three menstrual cycles
Group	-19.63(-67.31, 28.04)	-12.46(-57.83, 32.9)	-13.72(-59.08, 31.64)	-13.05(-58.47, 32.37)	-13.13(-58.54, 32.28)	-12.89(-58.25, 32.47)	-13.05(-57.76, 31.67)	0.567338
Age	0.69(-6.63, 8.01)	0.93(-6.06, 7.92)	0.92(-6.07, 7.91)	1.03(-5.97, 8.03)	1.11(-5.89, 8.11)	1.1(-5.89, 8.09)	1.02(-5.87, 7.91)	0.772165
BMI	-6.27(-20.84, 8.3)	-4.52(-18.41, 9.37)	-4.58(-18.47, 9.31)	-4.36(-18.27, 9.55)	-4.18(-18.08, 9.73)	-4.55(-18.44, 9.34)	-4.44(-18.13, 9.26)	0.525326
PRL_before	0.11(-0.29, 0.51)	0.2(-0.17, 0.58)	0.21(-0.17, 0.58)	0.21(-0.17, 0.59)	0.21(-0.17, 0.58)	0.2(-0.17, 0.58)	0.21(-0.17, 0.58)	0.279437
Change (0-three menstrual cycles)
Group	-19.63(-67.31, 28.04)	-12.62(-57.97, 32.74)	-13.64(-59, 31.71)	-13.37(-58.8, 32.05)	-13.22(-58.63, 32.19)	-12.74(-58.12, 32.64)	-13.12(-57.84, 31.6)	0.565262
Age	0.69(-6.63, 8.01)	0.86(-6.13, 7.85)	0.86(-6.13, 7.85)	0.99(-6.01, 7.99)	1.16(-5.84, 8.16)	1.05(-5.95, 8.04)	0.98(-5.91, 7.88)	0.779947
BMI	-6.27(-20.84, 8.3)	-4.56(-18.45, 9.32)	-4.66(-18.55, 9.23)	-4.36(-18.27, 9.55)	-4.11(-18.01, 9.8)	-4.58(-18.48, 9.31)	-4.45(-18.15, 9.24)	0.523832
PRL_before	-0.89(-1.29, -0.49)	-0.8(-1.18, -0.42)	-0.79(-1.17, -0.42)	-0.79(-1.17, -0.41)	-0.79(-1.17, -0.42)	-0.79(-1.17, -0.42)	-0.79(-1.17, -0.42)	<0.0001
P
At three menstrual cycles
Group	0.05(-0.04, 0.15)	0.05(-0.04, 0.15)	0.05(-0.04, 0.15)	0.07(-0.02, 0.17)	0.07(-0.02, 0.17)	0.08(-0.01, 0.18)	0.07(-0.03, 0.16)	0.179923
Age	0(-0.01, 0.02)	0(-0.01, 0.02)	0(-0.01, 0.02)	0(-0.01, 0.01)	0(-0.01, 0.01)	0(-0.01, 0.02)	0(-0.01, 0.02)	0.830229
BMI	-0.02(-0.05, 0.01)	-0.02(-0.05, 0.01)	-0.03(-0.05, 0)	-0.02(-0.05, 0.01)	-0.02(-0.04, 0.01)	-0.01(-0.04, 0.02)	-0.02(-0.05, 0.01)	0.199083
P_before	0.14(-0.2, 0.48)	0.18(-0.15, 0.51)	0.18(-0.14, 0.5)	0.22(-0.11, 0.55)	0.22(-0.1, 0.54)	0.21(-0.12, 0.53)	0.2(-0.12, 0.52)	0.220009
Change (0-three menstrual cycles)
Group	0.05(-0.04, 0.15)	0.05(-0.05, 0.14)	0.05(-0.04, 0.14)	0.07(-0.02, 0.16)	0.07(-0.02, 0.17)	0.08(-0.01, 0.18)	0.07(-0.03, 0.16)	0.186965
Age	0(-0.01, 0.02)	0(-0.01, 0.02)	0(-0.01, 0.02)	0(-0.01, 0.01)	0(-0.01, 0.01)	0(-0.01, 0.02)	0(-0.01, 0.02)	0.830907
BMI	-0.02(-0.05, 0.01)	-0.02(-0.05, 0.01)	-0.03(-0.05, 0)	-0.02(-0.05, 0.01)	-0.02(-0.04, 0.01)	-0.01(-0.04, 0.02)	-0.02(-0.05, 0.01)	0.196575
P_before	-0.86(-1.2, -0.52)	-0.83(-1.15, -0.5)	-0.82(-1.14, -0.5)	-0.78(-1.11, -0.46)	-0.78(-1.1, -0.46)	-0.79(-1.12, -0.47)	-0.8(-1.12, -0.48)	<0.0001
Fasting_blood_glucose
At three menstrual cycles
Group	0.31(0.09, 0.53)	0.31(0.08, 0.54)	0.26(0.03, 0.48)	0.27(0.06, 0.48)	0.34(0.13, 0.55)	0.32(0.11, 0.53)	0.3(0.07, 0.53)	0.00996186
Age	0.02(-0.01, 0.06)	0.01(-0.03, 0.05)	0.02(-0.02, 0.05)	0.03(-0.01, 0.06)	0.02(-0.02, 0.05)	0.02(-0.01, 0.06)	0.02(-0.02, 0.06)	0.30593
BMI	0.01(-0.05, 0.08)	-0.01(-0.08, 0.05)	-0.01(-0.07, 0.06)	0.01(-0.05, 0.07)	0.01(-0.05, 0.07)	0(-0.06, 0.06)	0(-0.07, 0.07)	0.99807
Fasting_blood_glucose_before	0.2(-0.09, 0.5)	0.23(-0.08, 0.53)	0.23(-0.07, 0.53)	0.21(-0.07, 0.49)	0.21(-0.08, 0.49)	0.22(-0.06, 0.5)	0.22(-0.07, 0.51)	0.134469
Change (0-three menstrual cycles)
Group	0.31(0.09, 0.53)	0.32(0.09, 0.55)	0.26(0.04, 0.48)	0.27(0.06, 0.48)	0.35(0.13, 0.56)	0.32(0.11, 0.53)	0.3(0.07, 0.53)	0.00985251
Age	0.02(-0.01, 0.06)	0.01(-0.03, 0.05)	0.02(-0.02, 0.05)	0.03(-0.01, 0.06)	0.02(-0.02, 0.05)	0.02(-0.01, 0.06)	0.02(-0.02, 0.06)	0.31975
BMI	0.01(-0.05, 0.08)	-0.01(-0.08, 0.06)	-0.01(-0.07, 0.06)	0.01(-0.05, 0.07)	0.01(-0.05, 0.07)	0(-0.06, 0.07)	0(-0.07, 0.07)	0.972948
Fasting_blood_glucose_before	-0.8(-1.09, -0.5)	-0.78(-1.08, -0.47)	-0.77(-1.06, -0.47)	-0.79(-1.07, -0.51)	-0.8(-1.09, -0.51)	-0.78(-1.06, -0.5)	-0.78(-1.07, -0.49)	<0.0001
Fasting_insulin
At three menstrual cycles
Group	3.92(1.53, 6.3)	4.52(2.21, 6.84)	4.46(2.17, 6.74)	4.04(1.8, 6.27)	3.88(1.6, 6.16)	4.53(2.24, 6.82)	4.29(1.94, 6.63)	0.00035832
Age	0.13(-0.23, 0.49)	0.1(-0.25, 0.46)	0.11(-0.24, 0.45)	0.14(-0.2, 0.48)	0.13(-0.22, 0.47)	0.12(-0.23, 0.47)	0.12(-0.22, 0.46)	0.49697
BMI	0.78(0.06, 1.5)	0.82(0.12, 1.52)	0.75(0.06, 1.44)	0.75(0.08, 1.43)	0.74(0.05, 1.43)	0.78(0.08, 1.47)	0.77(0.09, 1.45)	0.0273159
Fasting_insulin_before	0.06(-0.14, 0.25)	0.11(-0.08, 0.3)	0.1(-0.09, 0.29)	0.07(-0.12, 0.26)	0.07(-0.12, 0.26)	0.11(-0.08, 0.3)	0.09(-0.1, 0.28)	0.341926
Change (0-three menstrual cycles)
Group	3.92(1.53, 6.3)	4.58(2.25, 6.91)	4.45(2.17, 6.73)	4.05(1.81, 6.29)	3.9(1.62, 6.18)	4.53(2.24, 6.82)	4.3(1.95, 6.65)	0.000345924
Age	0.13(-0.23, 0.49)	0.1(-0.26, 0.45)	0.11(-0.24, 0.46)	0.14(-0.2, 0.48)	0.13(-0.22, 0.47)	0.12(-0.23, 0.47)	0.12(-0.23, 0.46)	0.498719
BMI	0.78(0.06, 1.5)	0.82(0.12, 1.52)	0.75(0.06, 1.44)	0.75(0.07, 1.42)	0.74(0.05, 1.43)	0.77(0.08, 1.46)	0.77(0.08, 1.45)	0.0278717
Fasting_insulin_before	-0.94(-1.14, -0.75)	-0.89(-1.08, -0.7)	-0.9(-1.09, -0.71)	-0.93(-1.11, -0.74)	-0.93(-1.12, -0.74)	-0.89(-1.08, -0.7)	-0.91(-1.1, -0.71)	<0.0001
HOMA_IR
At three menstrual cycles
Group	1.07(0.51, 1.63)	1.15(0.62, 1.68)	1.14(0.61, 1.67)	1.07(0.55, 1.6)	1.17(0.64, 1.7)	1.14(0.62, 1.67)	1.13(0.61, 1.66)	<0.0001
Age	0.04(-0.04, 0.13)	0.03(-0.05, 0.11)	0.04(-0.04, 0.12)	0.04(-0.04, 0.12)	0.04(-0.04, 0.12)	0.04(-0.04, 0.12)	0.04(-0.04, 0.12)	0.340168
BMI	0.18(0.02, 0.35)	0.18(0.02, 0.34)	0.17(0.01, 0.33)	0.2(0.04, 0.36)	0.18(0.02, 0.34)	0.19(0.03, 0.34)	0.18(0.02, 0.34)	0.0233614
HOMA_IR_before	0.11(-0.08, 0.3)	0.13(-0.05, 0.32)	0.14(-0.04, 0.32)	0.11(-0.07, 0.29)	0.14(-0.04, 0.32)	0.13(-0.05, 0.31)	0.13(-0.05, 0.31)	0.154359
Change (0-three menstrual cycles)
Group	1.07(0.51, 1.63)	1.15(0.63, 1.68)	1.13(0.6, 1.66)	1.08(0.55, 1.6)	1.17(0.64, 1.7)	1.14(0.61, 1.67)	1.14(0.61, 1.66)	<0.0001
Age	0.04(-0.04, 0.13)	0.03(-0.05, 0.11)	0.04(-0.04, 0.12)	0.04(-0.04, 0.12)	0.04(-0.04, 0.12)	0.04(-0.05, 0.12)	0.04(-0.04, 0.12)	0.351544
BMI	0.18(0.02, 0.35)	0.18(0.02, 0.34)	0.16(0.01, 0.32)	0.2(0.04, 0.36)	0.18(0.02, 0.34)	0.19(0.03, 0.34)	0.18(0.02, 0.34)	0.0237773
HOMA_IR_before	-0.89(-1.08, -0.7)	-0.87(-1.05, -0.68)	-0.86(-1.04, -0.68)	-0.89(-1.07, -0.71)	-0.86(-1.04, -0.68)	-0.87(-1.05, -0.69)	-0.87(-1.05, -0.69)	<0.0001
C_Peptide
At three menstrual cycles
Group	-0.06(-0.78, 0.66)	-0.03(-0.72, 0.66)	-0.01(-0.7, 0.68)	-0.02(-0.72, 0.69)	-0.04(-0.73, 0.64)	-0.03(-0.72, 0.66)	-0.03(-0.71, 0.66)	0.941572
Age	0.02(-0.09, 0.13)	0.01(-0.1, 0.12)	0.03(-0.08, 0.13)	-0.01(-0.12, 0.1)	0.01(-0.1, 0.12)	0.02(-0.08, 0.13)	0.01(-0.1, 0.12)	0.832973
BMI	-0.12(-0.34, 0.1)	-0.12(-0.32, 0.09)	-0.1(-0.31, 0.11)	-0.13(-0.34, 0.08)	-0.15(-0.35, 0.06)	-0.12(-0.32, 0.09)	-0.12(-0.33, 0.08)	0.244131
C_Peptide_before	0.49(0.06, 0.92)	0.47(0.06, 0.89)	0.45(0.04, 0.86)	0.49(0.07, 0.92)	0.51(0.1, 0.92)	0.47(0.06, 0.89)	0.48(0.07, 0.89)	0.0220132
Change (0-three menstrual cycles)
Group	-0.06(-0.78, 0.66)	-0.02(-0.71, 0.66)	-0.01(-0.7, 0.68)	-0.01(-0.72, 0.7)	-0.04(-0.73, 0.64)	-0.03(-0.72, 0.66)	-0.02(-0.7, 0.66)	0.94872
Age	0.02(-0.09, 0.13)	0.01(-0.09, 0.12)	0.03(-0.08, 0.13)	-0.01(-0.12, 0.1)	0.01(-0.09, 0.12)	0.02(-0.08, 0.13)	0.01(-0.1, 0.12)	0.83004
BMI	-0.12(-0.34, 0.1)	-0.12(-0.32, 0.09)	-0.1(-0.3, 0.11)	-0.13(-0.35, 0.08)	-0.14(-0.35, 0.06)	-0.11(-0.32, 0.09)	-0.12(-0.33, 0.09)	0.249829
C_Peptide_before	-0.51(-0.94, -0.08)	-0.53(-0.94, -0.12)	-0.55(-0.96, -0.14)	-0.51(-0.93, -0.08)	-0.49(-0.9, -0.08)	-0.53(-0.94, -0.12)	-0.52(-0.93, -0.11)	0.0127828
Triglyceride
At three menstrual cycles
Group	0.32(-0.27, 0.92)	0.3(-0.27, 0.87)	0.25(-0.32, 0.83)	0.32(-0.25, 0.89)	0.25(-0.32, 0.83)	0.29(-0.29, 0.86)	0.28(-0.28, 0.85)	0.328884
Age	-0.04(-0.13, 0.06)	-0.04(-0.12, 0.05)	-0.03(-0.12, 0.05)	-0.04(-0.12, 0.05)	-0.04(-0.12, 0.05)	-0.04(-0.13, 0.05)	-0.04(-0.12, 0.05)	0.408425
BMI	0.1(-0.08, 0.28)	0.11(-0.06, 0.28)	0.08(-0.09, 0.25)	0.08(-0.09, 0.25)	0.09(-0.08, 0.26)	0.08(-0.09, 0.25)	0.09(-0.08, 0.26)	0.307431
Triglyceride_before	0.58(0.29, 0.87)	0.6(0.32, 0.87)	0.6(0.33, 0.88)	0.59(0.32, 0.87)	0.62(0.35, 0.9)	0.62(0.34, 0.89)	0.61(0.33, 0.88)	<0.0001
Change (0-three menstrual cycles)
Group	0.32(-0.27, 0.92)	0.3(-0.27, 0.87)	0.25(-0.32, 0.83)	0.31(-0.26, 0.88)	0.26(-0.32, 0.83)	0.29(-0.29, 0.86)	0.28(-0.29, 0.85)	0.330848
Age	-0.04(-0.13, 0.06)	-0.04(-0.12, 0.05)	-0.03(-0.12, 0.06)	-0.04(-0.12, 0.05)	-0.04(-0.12, 0.05)	-0.04(-0.13, 0.05)	-0.04(-0.12, 0.05)	0.409149
BMI	0.1(-0.08, 0.28)	0.11(-0.06, 0.28)	0.08(-0.09, 0.25)	0.08(-0.09, 0.25)	0.09(-0.08, 0.26)	0.08(-0.09, 0.25)	0.09(-0.08, 0.26)	0.306926
Triglyceride_before	-0.42(-0.71, -0.13)	-0.4(-0.67, -0.12)	-0.4(-0.67, -0.12)	-0.41(-0.68, -0.13)	-0.38(-0.65, -0.1)	-0.39(-0.66, -0.11)	-0.39(-0.67, -0.12)	0.00472133
Total_cholesterol
At three menstrual cycles
Group	-0.2(-0.84, 0.44)	-0.15(-0.76, 0.46)	-0.18(-0.8, 0.44)	-0.09(-0.7, 0.53)	-0.09(-0.71, 0.53)	-0.11(-0.73, 0.5)	-0.12(-0.74, 0.49)	0.691584
Age	0.04(-0.05, 0.14)	0.04(-0.05, 0.13)	0.04(-0.05, 0.13)	0.04(-0.05, 0.13)	0.03(-0.06, 0.13)	0.04(-0.05, 0.14)	0.04(-0.05, 0.13)	0.408867
BMI	0.15(-0.04, 0.34)	0.14(-0.04, 0.32)	0.17(-0.02, 0.35)	0.16(-0.02, 0.34)	0.15(-0.04, 0.33)	0.19(0.01, 0.37)	0.16(-0.03, 0.35)	0.0908429
Total_cholesterol_before	0.31(-0.1, 0.72)	0.32(-0.07, 0.71)	0.33(-0.06, 0.73)	0.36(-0.04, 0.75)	0.37(-0.03, 0.77)	0.39(-0.01, 0.78)	0.35(-0.04, 0.75)	0.078611
Change (0-three menstrual cycles)
Group	-0.2(-0.84, 0.44)	-0.15(-0.76, 0.45)	-0.18(-0.8, 0.43)	-0.09(-0.7, 0.53)	-0.09(-0.71, 0.53)	-0.11(-0.73, 0.5)	-0.12(-0.74, 0.49)	0.691018
Age	0.04(-0.05, 0.14)	0.04(-0.05, 0.13)	0.04(-0.05, 0.13)	0.04(-0.05, 0.13)	0.03(-0.06, 0.13)	0.04(-0.05, 0.14)	0.04(-0.05, 0.13)	0.405703
BMI	0.15(-0.04, 0.34)	0.14(-0.04, 0.32)	0.17(-0.02, 0.35)	0.16(-0.02, 0.35)	0.15(-0.04, 0.33)	0.19(0.01, 0.37)	0.16(-0.03, 0.35)	0.0909585
Total_cholesterol_before	-0.69(-1.1, -0.28)	-0.68(-1.07, -0.29)	-0.67(-1.07, -0.27)	-0.64(-1.03, -0.25)	-0.63(-1.03, -0.24)	-0.62(-1.01, -0.22)	-0.65(-1.04, -0.25)	0.00124297
HDL
At three menstrual cycles
Group	-0.05(-0.13, 0.03)	-0.06(-0.14, 0.02)	-0.06(-0.14, 0.03)	-0.07(-0.15, 0.02)	-0.04(-0.13, 0.05)	-0.06(-0.15, 0.02)	-0.06(-0.14, 0.03)	0.203448
Age	-0.02(-0.03, 0)	-0.02(-0.03, 0)	-0.01(-0.03, 0)	-0.01(-0.02, 0)	-0.01(-0.03, 0)	-0.02(-0.03, 0)	-0.01(-0.03, 0)	0.0361677
BMI	-0.03(-0.06, -0.01)	-0.03(-0.06, -0.01)	-0.03(-0.05, 0)	-0.03(-0.06, -0.01)	-0.02(-0.05, 0)	-0.04(-0.06, -0.01)	-0.03(-0.06, 0)	0.0352843
HDL_before	-0.03(-0.13, 0.06)	-0.01(-0.11, 0.08)	-0.03(-0.13, 0.07)	-0.02(-0.12, 0.08)	-0.02(-0.13, 0.08)	-0.04(-0.14, 0.06)	-0.02(-0.12, 0.08)	0.635219
Change (0-three menstrual cycles)
Group	-0.05(-0.13, 0.03)	-0.06(-0.15, 0.02)	-0.06(-0.15, 0.03)	-0.07(-0.15, 0.02)	-0.04(-0.13, 0.05)	-0.06(-0.15, 0.02)	-0.06(-0.15, 0.03)	0.20421
Age	-0.02(-0.03, 0)	-0.02(-0.03, 0)	-0.01(-0.03, 0)	-0.01(-0.02, 0)	-0.01(-0.03, 0)	-0.02(-0.03, 0)	-0.01(-0.03, 0)	0.0375119
BMI	-0.03(-0.06, -0.01)	-0.03(-0.06, -0.01)	-0.03(-0.05, 0)	-0.03(-0.06, -0.01)	-0.02(-0.05, 0.01)	-0.03(-0.06, -0.01)	-0.03(-0.06, 0)	0.0403122
HDL_before	-1.03(-1.13, -0.94)	-1.01(-1.11, -0.92)	-1.03(-1.13, -0.92)	-1.02(-1.12, -0.92)	-1.02(-1.13, -0.92)	-1.04(-1.13, -0.94)	-1.02(-1.12, -0.92)	<0.0001
LDL
At three menstrual cycles
Group	-0.49(-1.12, 0.15)	-0.39(-1, 0.22)	-0.56(-1.17, 0.05)	-0.49(-1.1, 0.11)	-0.32(-0.93, 0.29)	-0.35(-0.96, 0.25)	-0.42(-1.06, 0.22)	0.193708
Age	0(-0.1, 0.1)	0.01(-0.08, 0.1)	-0.02(-0.11, 0.07)	0.01(-0.08, 0.1)	-0.01(-0.1, 0.08)	0.01(-0.08, 0.1)	0(-0.1, 0.09)	0.97527
BMI	0(-0.19, 0.2)	0.02(-0.17, 0.21)	-0.01(-0.2, 0.18)	0.04(-0.14, 0.23)	-0.01(-0.2, 0.18)	0.01(-0.17, 0.2)	0.01(-0.18, 0.2)	0.903781
LDL_before	0.11(-0.36, 0.58)	0.18(-0.27, 0.63)	0.1(-0.35, 0.55)	0.13(-0.32, 0.57)	0.23(-0.22, 0.68)	0.19(-0.26, 0.63)	0.17(-0.29, 0.62)	0.473367
Change (0-three menstrual cycles)
Group	-0.49(-1.12, 0.15)	-0.39(-1, 0.22)	-0.56(-1.17, 0.06)	-0.49(-1.1, 0.11)	-0.33(-0.94, 0.27)	-0.35(-0.95, 0.26)	-0.42(-1.06, 0.21)	0.190605
Age	0(-0.1, 0.1)	0.01(-0.08, 0.1)	-0.02(-0.11, 0.08)	0.01(-0.08, 0.1)	-0.01(-0.1, 0.08)	0.01(-0.08, 0.1)	0(-0.1, 0.09)	0.985764
BMI	0(-0.19, 0.2)	0.02(-0.17, 0.21)	0(-0.19, 0.19)	0.04(-0.14, 0.23)	-0.01(-0.2, 0.18)	0.01(-0.17, 0.2)	0.01(-0.18, 0.2)	0.891222
LDL_before	-0.89(-1.36, -0.42)	-0.82(-1.26, -0.37)	-0.9(-1.35, -0.45)	-0.87(-1.32, -0.43)	-0.78(-1.23, -0.33)	-0.81(-1.25, -0.36)	-0.84(-1.29, -0.38)	0.000303915
Creaction
At three menstrual cycles
Group	-0.3(-1.2, 0.6)	-0.24(-1.1, 0.62)	-0.27(-1.15, 0.6)	-0.39(-1.26, 0.49)	-0.36(-1.24, 0.52)	-0.29(-1.16, 0.58)	-0.31(-1.18, 0.56)	0.486118
Age	-0.01(-0.15, 0.13)	-0.01(-0.13, 0.12)	0(-0.13, 0.13)	-0.02(-0.15, 0.11)	-0.01(-0.14, 0.12)	-0.01(-0.14, 0.12)	-0.01(-0.14, 0.12)	0.905636
BMI	0.06(-0.21, 0.34)	0.08(-0.17, 0.34)	0.07(-0.19, 0.32)	0.01(-0.25, 0.26)	0.05(-0.21, 0.31)	0.06(-0.2, 0.31)	0.05(-0.21, 0.31)	0.689038
Creaction_before	0.36(0.13, 0.59)	0.36(0.14, 0.58)	0.4(0.18, 0.62)	0.38(0.16, 0.6)	0.41(0.19, 0.63)	0.39(0.17, 0.61)	0.39(0.17, 0.61)	0.000583709
Change (0-three menstrual cycles)
Group	-0.3(-1.2, 0.6)	-0.25(-1.11, 0.61)	-0.28(-1.15, 0.6)	-0.38(-1.25, 0.49)	-0.36(-1.24, 0.52)	-0.28(-1.15, 0.59)	-0.31(-1.18, 0.56)	0.483515
Age	-0.01(-0.15, 0.13)	0(-0.13, 0.12)	0(-0.13, 0.13)	-0.02(-0.15, 0.11)	-0.01(-0.14, 0.12)	-0.01(-0.14, 0.12)	-0.01(-0.14, 0.12)	0.916073
BMI	0.06(-0.21, 0.34)	0.08(-0.17, 0.34)	0.07(-0.19, 0.33)	0.01(-0.25, 0.27)	0.05(-0.21, 0.31)	0.06(-0.2, 0.32)	0.05(-0.21, 0.31)	0.681774
Creaction_before	-0.64(-0.87, -0.41)	-0.64(-0.85, -0.42)	-0.6(-0.82, -0.38)	-0.62(-0.84, -0.4)	-0.59(-0.81, -0.37)	-0.61(-0.83, -0.39)	-0.61(-0.83, -0.39)	<0.0001
SAS
At three menstrual cycles
Group	1.85(-2.23, 5.92)	2.74(-1.02, 6.5)	2.31(-1.42, 6.04)	2.29(-1.43, 6.02)	2.29(-1.43, 6.02)	2.58(-1.21, 6.37)	2.44(-1.27, 6.16)	0.197484
Age	-0.16(-0.76, 0.44)	-0.22(-0.79, 0.35)	-0.25(-0.81, 0.32)	-0.21(-0.77, 0.35)	-0.18(-0.75, 0.38)	-0.26(-0.83, 0.31)	-0.22(-0.79, 0.34)	0.434672
BMI	1.33(0.14, 2.52)	1.32(0.2, 2.43)	1.29(0.19, 2.4)	1.27(0.17, 2.37)	1.33(0.22, 2.43)	1.18(0.06, 2.3)	1.28(0.18, 2.38)	0.0229988
SAS_before	0.35(0.13, 0.57)	0.41(0.22, 0.61)	0.4(0.2, 0.59)	0.39(0.19, 0.58)	0.39(0.19, 0.58)	0.41(0.21, 0.6)	0.4(0.2, 0.59)	5.56053e-05
Change (0-three menstrual cycles)
Group	1.85(-2.23, 5.92)	2.74(-1.02, 6.5)	2.24(-1.48, 5.97)	2.26(-1.46, 5.98)	2.29(-1.43, 6.02)	2.55(-1.24, 6.33)	2.42(-1.3, 6.13)	0.202837
Age	-0.16(-0.76, 0.44)	-0.22(-0.79, 0.35)	-0.24(-0.81, 0.32)	-0.21(-0.77, 0.35)	-0.19(-0.75, 0.38)	-0.26(-0.83, 0.31)	-0.22(-0.79, 0.34)	0.43581
BMI	1.33(0.14, 2.52)	1.32(0.2, 2.43)	1.28(0.18, 2.39)	1.27(0.16, 2.37)	1.33(0.22, 2.43)	1.17(0.05, 2.3)	1.27(0.17, 2.37)	0.0234236
SAS_before	-0.65(-0.87, -0.43)	-0.59(-0.78, -0.39)	-0.61(-0.8, -0.42)	-0.61(-0.81, -0.42)	-0.61(-0.81, -0.42)	-0.6(-0.79, -0.4)	-0.6(-0.8, -0.41)	<0.0001
SDS
At three menstrual cycles
Group	1.34(-5.6, 8.27)	1.66(-4.84, 8.16)	1.41(-5.08, 7.9)	1.27(-5.2, 7.73)	1.91(-4.64, 8.45)	1.51(-5.02, 8.04)	1.55(-4.88, 7.98)	0.636589
Age	-0.37(-1.41, 0.68)	-0.29(-1.27, 0.69)	-0.39(-1.37, 0.59)	-0.35(-1.33, 0.62)	-0.32(-1.31, 0.67)	-0.38(-1.37, 0.61)	-0.35(-1.32, 0.63)	0.484239
BMI	0.08(-2.01, 2.17)	0.1(-1.85, 2.05)	-0.03(-1.97, 1.91)	-0.03(-1.97, 1.91)	0.07(-1.89, 2.03)	-0.07(-2.03, 1.88)	0.01(-1.92, 1.93)	0.993644
SDS_before	0.08(-0.29, 0.45)	0.1(-0.25, 0.45)	0.12(-0.23, 0.47)	0.12(-0.23, 0.46)	0.14(-0.21, 0.49)	0.14(-0.21, 0.49)	0.12(-0.22, 0.47)	0.486403
Change (0-three menstrual cycles)
Group	1.34(-5.6, 8.27)	1.61(-4.88, 8.1)	1.41(-5.08, 7.9)	1.29(-5.18, 7.76)	1.86(-4.68, 8.4)	1.49(-5.04, 8.02)	1.53(-4.89, 7.95)	0.640183
Age	-0.37(-1.41, 0.68)	-0.29(-1.28, 0.69)	-0.39(-1.37, 0.6)	-0.36(-1.34, 0.62)	-0.32(-1.31, 0.67)	-0.38(-1.37, 0.61)	-0.35(-1.32, 0.63)	0.483862
BMI	0.08(-2.01, 2.17)	0.09(-1.85, 2.04)	-0.03(-1.97, 1.92)	-0.03(-1.96, 1.91)	0.06(-1.89, 2.02)	-0.07(-2.02, 1.89)	0.01(-1.92, 1.93)	0.99374
SDS_before	-0.92(-1.29, -0.55)	-0.89(-1.24, -0.55)	-0.88(-1.23, -0.53)	-0.88(-1.23, -0.54)	-0.86(-1.22, -0.51)	-0.86(-1.21, -0.51)	-0.88(-1.22, -0.53)	<0.0001

## Sheet: s3
	Original data			Multiple interpolation_1			Multiple interpolation_2			Multiple interpolation_3			Multiple interpolation_4			Multiple interpolation_5
Outcome	sum of square	F	P	sum of square	F	P	sum of square	F	P	sum of square	F	P	sum of square	F	P	sum of square	F	P
Endometrial_thickness
At three menstrual cycles
Group	23.142	4.89681	0.0299082	18.4099	4.00647	0.0486738	18.8571	4.0459	0.0476042	27.1768	5.87191	0.0176138	18.8046	3.9864	0.049228	20.8217	4.5095	0.0367585
Age	3.49643	0.739839	0.392418	3.48715	0.758894	0.38625	2.59105	0.555925	0.458065	1.23531	0.266904	0.606824	2.93854	0.622942	0.43226	2.9368	0.636046	0.427478
BMI	0.442557	0.0936443	0.760431	0.133879	0.0291355	0.864892	1.34142	0.28781	0.593098	2.77092	0.598694	0.441329	1.01217	0.21457	0.644451	1.37043	0.296805	0.587389
Endometrial_thickness_before	29.8444	6.31501	0.0140901	36.2046	7.87904	0.00626279	40.3142	8.64966	0.00426327	34.0452	7.35593	0.00816078	41.9467	8.89229	0.00378177	39.7998	8.61975	0.00432689
Change (0-three menstrual cycles)
Group	23.142	4.89681	0.0299082	18.4099	4.00647	0.0486738	18.8571	4.0459	0.0476042	27.1768	5.87191	0.0176138	18.8046	3.9864	0.049228	20.8217	4.5095	0.0367585
Age	3.49643	0.739839	0.392418	3.48715	0.758894	0.38625	2.59105	0.555925	0.458065	1.23531	0.266904	0.606824	2.93854	0.622942	0.43226	2.9368	0.636046	0.427478
BMI	0.442557	0.0936443	0.760431	0.133879	0.0291355	0.864892	1.34142	0.28781	0.593098	2.77092	0.598694	0.441329	1.01217	0.21457	0.644451	1.37043	0.296805	0.587389
Endometrial_thickness_before	144.735	30.6258	4.26838e-07	139.934	30.4532	3.99493e-07	132.182	28.3605	8.81784e-07	144.278	31.1731	3.05399e-07	129.272	27.4044	1.27325e-06	133.118	28.8304	7.3709e-07
Follicular_diameter
At three menstrual cycles
Group	177.928	10.085	0.00216002	178.377	10.6068	0.00164661	161.578	9.53215	0.00276441	178.513	10.44	0.00178337	164.856	9.74289	0.00249537	159.312	9.25151	0.00317021
Age	3.02319	0.171356	0.680076	1.34995	0.0802719	0.777652	2.46857	0.145631	0.703746	1.22872	0.0718594	0.78933	1.18076	0.069782	0.792325	7.0879	0.411606	0.522967
BMI	2.30232	0.130496	0.71892	0.529692	0.0314971	0.859579	1.2299	0.0725566	0.788335	5.43839	0.318054	0.574337	1.31438	0.0776787	0.781178	3.46827	0.201408	0.654785
Follicular_diameter_before	16.6488	0.94366	0.33442	24.4365	1.45306	0.231547	25.8476	1.52485	0.220456	26.4461	1.54665	0.217217	26.5459	1.56885	0.213979	24.3746	1.41547	0.237625
Change (0-three menstrual cycles)
Group	177.928	10.085	0.00216002	178.377	10.6068	0.00164661	161.578	9.53215	0.00276441	178.513	10.44	0.00178337	164.856	9.74289	0.00249537	159.312	9.25151	0.00317021
Age	3.02319	0.171356	0.680076	1.34995	0.0802719	0.777652	2.46857	0.145631	0.703746	1.22872	0.0718594	0.78933	1.18076	0.069782	0.792325	7.0879	0.411606	0.522967
BMI	2.30232	0.130496	0.71892	0.529692	0.0314971	0.859579	1.2299	0.0725566	0.788335	5.43839	0.318054	0.574337	1.31438	0.0776787	0.781178	3.46827	0.201408	0.654785
Follicular_diameter_before	108.108	6.12759	0.0155355	99.9849	5.9454	0.0169434	97.1903	5.73364	0.0189523	96.0398	5.61671	0.0201679	95.8499	5.66466	0.0196597	100.11	5.81355	0.0181662
LH
At three menstrual cycles
Group	333.758	26.8919	1.72734e-06	356.736	28.4961	8.37266e-07	379.443	30.7803	3.53525e-07	362.361	28.2427	9.2242e-07	355.455	28.2191	9.30823e-07	325.111	24.5049	3.96826e-06
Age	12.8485	1.03524	0.312158	10.1108	0.807649	0.37148	7.09915	0.57588	0.450134	3.47321	0.270705	0.604279	6.52646	0.518127	0.473714	8.05073	0.606816	0.438259
BMI	11.4991	0.926515	0.338823	9.02997	0.721314	0.398217	5.83713	0.473506	0.493345	1.74788	0.136231	0.71302	5.19125	0.412126	0.522705	5.93242	0.44715	0.505593
LH_before	70.7272	5.69871	0.0194638	115.561	9.23099	0.00320221	117.376	9.52152	0.00277875	115.309	8.98725	0.00360904	115.033	9.13232	0.00336084	113.64	8.56547	0.0044449
Change (0-three menstrual cycles)
Group	333.758	26.8919	1.72734e-06	357.555	28.55	8.20228e-07	380.35	30.892	3.39091e-07	362.176	28.147	9.56867e-07	352.005	27.7289	1.1235e-06	327.477	24.6656	3.72256e-06
Age	12.8485	1.03524	0.312158	9.88541	0.789326	0.376935	6.94605	0.564158	0.454767	3.31171	0.257375	0.613308	5.85695	0.461376	0.498918	7.42751	0.55944	0.456652
BMI	11.4991	0.926515	0.338823	9.24803	0.738434	0.392699	6.05089	0.491453	0.485289	1.77953	0.138299	0.710949	4.82223	0.379867	0.539403	5.61495	0.422918	0.517325
LH_before	1459.44	117.592	4.30562e-17	1498.15	119.624	1.26559e-17	1491.22	121.117	9.35144e-18	1496.01	116.265	2.52186e-17	1501.09	118.247	1.67646e-17	1501.63	113.103	4.87905e-17
FSH
At three menstrual cycles
Group	1.34233	0.643451	0.424965	0.802776	0.39011	0.533997	1.82545	0.904581	0.344386	1.87048	0.919453	0.340472	1.97622	0.959295	0.330281	1.41557	0.696401	0.40645
Age	0.0113539	0.00544252	0.941384	0.131208	0.0637605	0.801288	0.277493	0.137509	0.711738	0.0516757	0.0254017	0.873767	0.201846	0.0979801	0.755072	0.0411982	0.0202678	0.887145
BMI	9.50315	4.55538	0.0360401	8.41201	4.08783	0.0464947	7.6723	3.80193	0.0546537	12.7247	6.25495	0.0144006	8.14129	3.95194	0.0501957	10.9129	5.36869	0.0230273
FSH_before	32.4728	15.566	0.000176185	41.1418	19.9929	2.50496e-05	39.3583	19.5036	3.07696e-05	43.3813	21.3245	1.43995e-05	41.9262	20.3518	2.15585e-05	40.7626	20.0534	2.44227e-05
Change (0-three menstrual cycles)
Group	1.34233	0.643451	0.424965	0.835844	0.408794	0.524386	1.84561	0.91582	0.341422	1.85582	0.912261	0.342357	1.96127	0.943821	0.334189	1.54778	0.7593	0.386123
Age	0.0113539	0.00544252	0.941384	0.131717	0.0644201	0.800285	0.258721	0.128381	0.721048	0.0398573	0.0195925	0.889029	0.207835	0.100016	0.752624	0.0470819	0.0230971	0.879583
BMI	9.50315	4.55538	0.0360401	8.44975	4.1326	0.0453404	7.6978	3.81976	0.0541019	12.7625	6.2736	0.0142609	7.86464	3.7847	0.0551924	11.2316	5.50992	0.0213501
FSH_before	22.603	10.8349	0.0015126	21.3255	10.4299	0.00179205	22.3757	11.1031	0.00130044	19.7239	9.69561	0.00255327	20.5239	9.87673	0.00233876	20.9112	10.2585	0.00194562
LHFSH
At three menstrual cycles
Group	5.42115	11.8638	0.000934673	6.17991	13.4756	0.000431741	6.45337	14.0438	0.000333477	5.7393	11.9598	0.000869216	6.37337	13.9802	0.000343216	5.50378	12.2671	0.000753242
Age	0.330304	0.722843	0.397883	0.149011	0.324925	0.570241	0.130629	0.284273	0.595374	0.245888	0.512391	0.476164	0.249725	0.547779	0.461366	0.453438	1.01065	0.317741
BMI	0.146661	0.320955	0.572703	0.275163	0.600006	0.440831	0.331258	0.720881	0.398357	0.18233	0.379946	0.539361	0.154775	0.339504	0.561734	0.280887	0.626057	0.431116
LHFSH_before	1.98093	4.33511	0.0406999	3.61261	7.87745	0.00626779	3.68112	8.01082	0.00586156	4.00141	8.33829	0.00497631	3.73191	8.18607	0.00536908	3.06102	6.82257	0.0107246
Change (0-three menstrual cycles)
Group	5.42115	11.8638	0.000934673	6.16149	13.416	0.00044366	6.40314	13.9394	0.000349621	5.75163	12.0374	0.000838304	6.28984	13.7669	0.0003781	5.44812	12.1804	0.000784234
Age	0.330304	0.722843	0.397883	0.155942	0.339546	0.56171	0.135505	0.294989	0.588532	0.243586	0.509792	0.477282	0.25279	0.553293	0.459128	0.470581	1.05209	0.308081
BMI	0.146661	0.320955	0.572703	0.278442	0.606275	0.438462	0.32978	0.71792	0.399324	0.189886	0.397406	0.530207	0.158879	0.347746	0.557033	0.266983	0.596898	0.442013
LHFSH_before	40.9349	89.5828	1.72675e-14	40.0623	87.2312	1.69307e-14	39.9783	87.0313	1.7775e-14	38.9853	81.5909	6.84358e-14	39.7588	87.022	1.78153e-14	42.4812	94.9759	2.68355e-15
T
At three menstrual cycles
Group	14847.9	25.6081	2.83008e-06	12691.3	21.5576	1.30809e-05	13551.5	23.9727	4.90784e-06	13732.6	24.5043	3.96917e-06	13428.5	23.7049	5.46425e-06	13318.3	23.5435	5.83069e-06
Age	816.054	1.40745	0.239176	678.518	1.15254	0.286206	853.978	1.51069	0.222592	730.978	1.30435	0.256785	895.588	1.58095	0.212237	717.639	1.26861	0.263354
BMI	22.5075	0.0388186	0.844334	8.99304	0.0152757	0.901942	2.96842	0.00525116	0.942411	4.14871	0.00740292	0.931647	0.000569256	1.00489e-06	0.999203	8.86491	0.015671	0.900688
T_before	46.8826	0.0808582	0.776911	106.522	0.18094	0.671695	89.117	0.157649	0.692375	74.7801	0.133437	0.715847	83.9639	0.148219	0.701253	66.7045	0.117917	0.732194
Change (0-three menstrual cycles)
Group	14847.9	25.6081	2.83008e-06	12713.9	21.6395	1.26475e-05	13567.2	24.0024	4.84991e-06	13692.2	24.4252	4.09623e-06	13287.5	23.3309	6.35202e-06	13262.7	23.4041	6.16736e-06
Age	816.054	1.40745	0.239176	704.983	1.1999	0.276588	884.12	1.56414	0.214661	757.182	1.35072	0.248565	913.561	1.60408	0.208956	722.124	1.2743	0.262294
BMI	22.5075	0.0388186	0.844334	11.8298	0.0201346	0.887514	4.6028	0.00814302	0.92832	3.92516	0.00700201	0.933519	0.0275989	4.84597e-05	0.994463	9.25056	0.0163241	0.898651
T_before	17383.7	29.9817	5.41125e-07	16580.5	28.2205	9.30319e-07	16806.8	29.7336	5.23521e-07	17013.4	30.3498	4.15273e-07	16874.8	29.6297	5.44446e-07	17153.7	30.2704	4.27816e-07
E2
At three menstrual cycles
Group	359.135	0.502067	0.480761	65.6197	0.0928454	0.761372	63.0618	0.0892317	0.765921	62.3269	0.088353	0.767043	63.0618	0.0892317	0.765921	60.5237	0.0856382	0.770546
Age	1009.35	1.41106	0.23858	1064.84	1.50664	0.223208	1061.18	1.50156	0.223982	1004.52	1.42399	0.236232	1061.18	1.50156	0.223982	1057.49	1.4963	0.224789
BMI	135.246	0.189072	0.664922	461.129	0.652452	0.421603	456.69	0.646211	0.423823	554.14	0.785535	0.378078	456.69	0.646211	0.423823	452.218	0.639866	0.426099
E2_before	329.726	0.460953	0.499241	2072.71	2.93267	0.0906295	2069.5	2.92831	0.0908655	1950.78	2.76538	0.100189	2069.5	2.92831	0.0908655	2066.25	2.92364	0.0911191
Change (0-three menstrual cycles)
Group	359.135	0.502067	0.480761	68.9877	0.097583	0.755552	68.2777	0.0965827	0.756768	65.4226	0.0930082	0.761169	68.2777	0.0965827	0.756768	57.7343	0.0816563	0.775795
Age	1009.35	1.41106	0.23858	1098.9	1.55439	0.216082	1097.9	1.55304	0.216279	1022.76	1.454	0.231397	1097.9	1.55304	0.216279	1082.48	1.531	0.219538
BMI	135.246	0.189072	0.664922	426.93	0.603892	0.43936	425.781	0.602291	0.439965	513.573	0.730122	0.395364	425.781	0.602291	0.439965	408.143	0.577255	0.449596
E2_before	16878.7	23.5963	6.22405e-06	14034.4	19.8517	2.65781e-05	14036.7	19.8557	2.65333e-05	14446.1	20.5373	1.99547e-05	14036.7	19.8557	2.65333e-05	14071.6	19.9021	2.60222e-05
PRL
At three menstrual cycles
Group	7683.27	0.672706	0.414675	3308.14	0.298785	0.586148	4007.26	0.361963	0.549098	3626.94	0.3268	0.569132	3670.13	0.330789	0.566789	3540.17	0.319795	0.573294
Age	400.647	0.0350785	0.85193	775.066	0.0700026	0.792005	758.851	0.0685445	0.794133	953.266	0.0858926	0.770215	1103.85	0.0994902	0.753253	1087.18	0.0982081	0.754796
BMI	8392.6	0.734811	0.394023	4637.26	0.418828	0.519352	4768.91	0.43076	0.513477	4320.01	0.389248	0.534448	3967.67	0.357607	0.551507	4699.41	0.424513	0.516538
PRL_before	3443.18	0.301467	0.584574	12652.5	1.14275	0.288248	12972.3	1.17175	0.282254	13355.2	1.20335	0.275904	13073.3	1.1783	0.280923	12778.3	1.15431	0.28584
Change (0-three menstrual cycles)
Group	7683.27	0.672706	0.414675	3391.21	0.306402	0.581421	3965.79	0.358324	0.551109	3809.71	0.34315	0.559645	3723.2	0.335586	0.563996	3456.91	0.312034	0.577976
Age	400.647	0.0350785	0.85193	661.491	0.0597669	0.807483	664.325	0.0600243	0.807077	877.933	0.0790777	0.779268	1204.1	0.10853	0.742674	982.902	0.0887206	0.766573
BMI	8392.6	0.734811	0.394023	4730.71	0.427428	0.515106	4937.53	0.446125	0.50608	4319.86	0.389101	0.534525	3830.54	0.345261	0.558443	4770.7	0.430622	0.513544
PRL_before	221303	19.3761	3.45746e-05	195662	17.6785	6.69893e-05	194189	17.5457	7.09393e-05	192166	17.3089	7.85904e-05	193917	17.4784	7.30303e-05	193893	17.5015	7.23053e-05
P
At three menstrual cycles
Group	0.0572009	1.25431	0.266258	0.0531576	1.12118	0.292811	0.0588555	1.29957	0.257652	0.109939	2.31475	0.132047	0.112168	2.49652	0.117996	0.146105	3.17038	0.0787348
Age	0.00815102	0.178737	0.673655	0.00344864	0.0727377	0.788077	0.00566044	0.124986	0.724607	6.76429e-05	0.00142422	0.969989	0.000828124	0.0184315	0.892346	0.00640703	0.139028	0.710223
BMI	0.0741302	1.62554	0.206206	0.123532	2.6055	0.110383	0.144462	3.18981	0.0778408	0.0901357	1.8978	0.172119	0.0647753	1.4417	0.233364	0.0378031	0.8203	0.367779
P_before	0.0326583	0.716134	0.400072	0.0568939	1.19999	0.276571	0.0578619	1.27763	0.261676	0.0851657	1.79316	0.184288	0.082226	1.8301	0.17988	0.0739507	1.60468	0.208872
Change (0-three menstrual cycles)
Group	0.0572009	1.25431	0.266258	0.0503619	1.06536	0.305068	0.0558378	1.22573	0.271515	0.103612	2.19129	0.142673	0.116022	2.57527	0.112438	0.14541	3.15856	0.0792835
Age	0.00815102	0.178737	0.673655	0.00399816	0.0845776	0.771931	0.00576121	0.126468	0.723047	8.00635e-05	0.00169325	0.967278	0.00087418	0.0194037	0.889561	0.0054362	0.118084	0.732012
BMI	0.0741302	1.62554	0.206206	0.121706	2.57459	0.112484	0.149439	3.28044	0.0738173	0.093944	1.98681	0.162503	0.0626431	1.39045	0.241781	0.0394995	0.857999	0.357051
P_before	1.14903	25.1961	3.32094e-06	1.19348	25.2471	2.95651e-06	1.18213	25.9497	2.24232e-06	1.07798	22.7981	7.87972e-06	1.07481	23.8569	5.14092e-06	1.10396	23.98	4.89349e-06
Fasting_blood_glucose
At three menstrual cycles
Group	1.83944	7.97399	0.0060562	1.94821	7.23524	0.00867861	1.33149	5.18638	0.0254012	1.52218	6.64354	0.011764	2.35541	10.089	0.00211089	2.05409	9.05242	0.00349527
Age	0.448704	1.94513	0.167175	0.0782245	0.29051	0.591372	0.261022	1.01672	0.3163	0.555048	2.4225	0.123502	0.284945	1.22052	0.27253	0.412804	1.81924	0.181163
BMI	0.0335427	0.145407	0.704027	0.0422449	0.156889	0.693079	0.0193819	0.0754957	0.784197	0.0276799	0.120809	0.729061	0.0192744	0.0825591	0.774593	0.00210808	0.00929035	0.923452
Fasting_blood_glucose_before	0.44931	1.94776	0.166893	0.583339	2.1664	0.144931	0.594406	2.3153	0.132001	0.509953	2.22569	0.139617	0.48677	2.085	0.152609	0.566507	2.49661	0.117989
Change (0-three menstrual cycles)
Group	1.83944	7.97399	0.0060562	2.07872	7.61632	0.00715055	1.38865	5.47669	0.0217328	1.4851	6.449	0.0130141	2.46755	10.2439	0.00195933	2.0606	9.10504	0.00340612
Age	0.448704	1.94513	0.167175	0.0646631	0.236922	0.627753	0.266338	1.05041	0.308464	0.568686	2.46951	0.119973	0.250346	1.03929	0.311021	0.420239	1.85689	0.176761
BMI	0.0335427	0.145407	0.704027	0.0277804	0.101786	0.750518	0.0143238	0.0564915	0.81273	0.0270457	0.117445	0.73271	0.0232846	0.0966645	0.756668	0.0033605	0.0148488	0.903315
Fasting_blood_glucose_before	6.8093	29.5183	6.42462e-07	6.82327	25.0001	3.25987e-06	6.68197	26.353	1.91503e-06	7.09957	30.8298	3.47055e-07	7.20237	29.9002	4.91678e-07	6.88474	30.4212	4.04308e-07
Fasting_insulin
At three menstrual cycles
Group	303.244	10.7476	0.00157626	434.784	15.0888	0.000208508	422.273	15.096	0.000207841	346.387	12.9178	0.000557501	319.94	11.4408	0.00110873	435.997	15.4673	0.000176196
Age	13.9837	0.495611	0.483587	10.0986	0.350465	0.555499	10.3316	0.369348	0.54506	17.0767	0.636841	0.427191	14.3947	0.514744	0.475156	13.6958	0.485868	0.487772
BMI	132.766	4.7055	0.0331931	156.092	5.41706	0.0224377	130.848	4.67774	0.0335047	132.243	4.93175	0.0291602	128.482	4.59444	0.0350757	140.499	4.9843	0.0283387
Fasting_insulin_before	8.75258	0.310209	0.579188	35.9806	1.24868	0.267108	32.7815	1.17192	0.282219	15.1101	0.5635	0.455029	16.1188	0.5764	0.449931	38.0053	1.34827	0.248992
Change (0-three menstrual cycles)
Group	303.244	10.7476	0.00157626	445.224	15.2663	0.000192658	421.145	15.0708	0.000210194	348.416	12.9748	0.000543077	323.745	11.5959	0.00103076	435.809	15.447	0.000177792
Age	13.9837	0.495611	0.483587	8.76784	0.300641	0.584989	11.1047	0.397386	0.530217	16.8666	0.628103	0.430367	14.8924	0.533414	0.467282	13.8665	0.49149	0.485273
BMI	132.766	4.7055	0.0331931	157.526	5.40142	0.0226266	131.64	4.71078	0.0329025	130.319	4.85298	0.0304395	128.237	4.59319	0.0350997	138.08	4.89415	0.0297636
Fasting_insulin_before	2553.6	90.5048	1.39516e-14	2442.52	83.7516	3.98467e-14	2478.37	88.6893	1.18914e-14	2659.76	99.0475	1.05296e-15	2642.82	94.6605	2.88788e-15	2436.39	86.3563	2.09597e-14
HOMA_IR
At three menstrual cycles
Group	22.4086	14.5567	0.000275152	28.0423	18.8826	4.0016e-05	27.2784	18.1935	5.36877e-05	24.3553	16.7066	0.000102119	28.8226	19.3037	3.34774e-05	27.5336	18.6088	4.49595e-05
Age	1.51367	0.983287	0.324535	1.08305	0.729285	0.395634	1.68849	1.12615	0.291752	1.6887	1.15837	0.284999	1.22159	0.818153	0.368403	1.20547	0.814729	0.369402
BMI	7.34284	4.76993	0.0320457	7.61982	5.13089	0.0261741	6.43609	4.2926	0.0414604	9.33538	6.40365	0.0133251	7.87413	5.27365	0.024234	8.08124	5.46177	0.0219069
HOMA_IR_before	2.12811	1.38243	0.243358	3.23548	2.17865	0.143814	3.46301	2.30969	0.132464	2.23478	1.53295	0.219246	3.52798	2.36284	0.128153	2.97467	2.01046	0.160054
Change (0-three menstrual cycles)
Group	22.4086	14.5567	0.000275152	28.1513	18.9006	3.97115e-05	27.1606	18.1322	5.51171e-05	24.4437	16.7366	0.00010079	29.0781	19.3501	3.28283e-05	27.4881	18.5084	4.69269e-05
Age	1.51367	0.983287	0.324535	0.983126	0.660064	0.418919	1.66159	1.10926	0.295374	1.69121	1.15798	0.285081	1.1743	0.781441	0.379317	1.12594	0.758123	0.38649
BMI	7.34284	4.76993	0.0320457	7.59082	5.09643	0.0266667	6.36919	4.25203	0.0424094	9.46265	6.47909	0.0128119	7.91862	5.26946	0.0242888	8.04182	5.41474	0.0224657
HOMA_IR_before	131.063	85.1387	4.91043e-14	133.597	89.6959	9.33438e-15	132.111	88.1962	1.33958e-14	140.405	96.1358	2.05118e-15	131.015	87.184	1.71259e-14	135.308	91.106	6.6658e-15
C_Peptide
At three menstrual cycles
Group	0.0754111	0.0287905	0.865715	0.0173538	0.0069572	0.933731	0.00116215	0.000463914	0.982869	0.00583326	0.00221381	0.962588	0.0402103	0.0161854	0.89908	0.0196382	0.00784035	0.929661
Age	0.25026	0.0955443	0.758089	0.0801102	0.0321163	0.85822	0.645882	0.257828	0.612996	0.086794	0.0329396	0.856434	0.0930832	0.0374677	0.847	0.421062	0.168105	0.682884
BMI	3.21782	1.2285	0.271194	3.287	1.31777	0.254372	2.33718	0.932971	0.336967	4.2253	1.60356	0.209028	4.97443	2.0023	0.160894	3.18777	1.27269	0.262594
C_Peptide_before	13.2276	5.05003	0.0275271	13.1	5.25181	0.0245206	11.798	4.70961	0.0329237	14.1716	5.37831	0.0229087	15.0072	6.04069	0.0161138	13.1185	5.23743	0.0247114
Change (0-three menstrual cycles)
Group	0.0754111	0.0287905	0.865715	0.0118804	0.00477091	0.945103	0.00264953	0.00105596	0.974157	0.000797957	0.0002999	0.986226	0.0361922	0.0145696	0.904224	0.0176189	0.0070729	0.933184
Age	0.25026	0.0955443	0.758089	0.102082	0.0409936	0.840058	0.691054	0.275417	0.601154	0.118003	0.0443497	0.833733	0.120621	0.0485572	0.826148	0.39791	0.159736	0.690451
BMI	3.21782	1.2285	0.271194	3.21272	1.29015	0.259369	2.27963	0.90854	0.343338	4.23321	1.59099	0.210805	4.90491	1.97453	0.163792	3.02368	1.21382	0.27384
C_Peptide_before	14.6492	5.59277	0.0205875	16.2498	6.52552	0.0125065	17.6367	7.02904	0.00964434	15.0675	5.66291	0.0196781	14.2056	5.71865	0.0191038	16.2895	6.53922	0.0124178
Triglyceride
At three menstrual cycles
Group	2.0878	1.14926	0.287097	1.92225	1.11046	0.295116	1.3357	0.755176	0.38741	2.14694	1.24407	0.267987	1.37261	0.778948	0.380075	1.72533	0.987402	0.323337
Age	1.14691	0.63133	0.429342	1.12585	0.65039	0.422335	1.00155	0.566254	0.453932	1.28792	0.746298	0.390202	1.1689	0.663343	0.41777	1.42955	0.818128	0.36841
BMI	2.25406	1.24078	0.268832	2.87045	1.65822	0.201511	1.50657	0.851779	0.358791	1.61057	0.933265	0.336892	1.91139	1.0847	0.300748	1.58172	0.905216	0.344217
Triglyceride_before	29.4144	16.1915	0.000134079	32.7155	18.8993	3.97329e-05	33.3666	18.8647	4.03207e-05	31.9431	18.5098	4.68979e-05	35.5817	20.1923	2.30436e-05	34.6241	19.8153	2.69877e-05
Change (0-three menstrual cycles)
Group	2.0878	1.14926	0.287097	1.86001	1.07369	0.303197	1.35715	0.76787	0.383468	2.05693	1.19187	0.278189	1.38106	0.784248	0.378467	1.73402	0.995064	0.321479
Age	1.14691	0.63133	0.429342	1.12283	0.648152	0.423131	0.973991	0.551079	0.460025	1.2919	0.748583	0.389481	1.15586	0.656368	0.420219	1.45849	0.836951	0.362986
BMI	2.25406	1.24078	0.268832	2.80742	1.62058	0.206652	1.52171	0.860972	0.356223	1.59475	0.924064	0.339271	1.94687	1.10554	0.296179	1.59098	0.912983	0.342167
Triglyceride_before	15.473	8.51731	0.00462511	14.5317	8.38844	0.00485357	14.3395	8.11321	0.00556839	15.0481	8.7195	0.00411847	12.8662	7.30616	0.00837031	13.5894	7.79823	0.00652291
Total_cholesterol
At three menstrual cycles
Group	0.767095	0.377689	0.540678	0.465114	0.240545	0.625139	0.694042	0.341946	0.560333	0.152706	0.0776959	0.781155	0.162765	0.0805443	0.777285	0.270085	0.134736	0.714528
Age	1.54788	0.76212	0.385416	1.27634	0.660088	0.41891	1.44123	0.710077	0.4019	1.47693	0.751453	0.388577	0.938262	0.4643	0.497565	1.81073	0.903312	0.344722
BMI	4.85427	2.39006	0.126263	4.33101	2.23988	0.138378	6.66638	3.28445	0.0736447	6.14161	3.12481	0.0808747	5.0523	2.50014	0.117734	8.47186	4.22633	0.0430226
Total_cholesterol_before	4.65944	2.29413	0.134012	5.16084	2.66905	0.106198	5.6455	2.78147	0.0992223	6.43525	3.27421	0.0740863	6.82032	3.37504	0.0698584	7.52868	3.7558	0.0561088
Change (0-three menstrual cycles)
Group	0.767095	0.377689	0.540678	0.478309	0.247343	0.620299	0.708684	0.35121	0.55508	0.15072	0.0767803	0.782415	0.157115	0.0777442	0.781089	0.266084	0.13317	0.716119
Age	1.54788	0.76212	0.385416	1.29075	0.667475	0.41633	1.42756	0.70747	0.402761	1.45079	0.739064	0.392498	0.998168	0.493918	0.4842	1.83485	0.918303	0.340772
BMI	4.85427	2.39006	0.126263	4.32696	2.23756	0.13858	6.44484	3.19394	0.0776525	6.20353	3.16022	0.0792065	5.08238	2.51489	0.116672	8.45101	4.22956	0.0429449
Total_cholesterol_before	22.7202	11.1866	0.00128188	23.4445	12.1236	0.000805269	22.5528	11.1767	0.00125593	20.7145	10.5524	0.00168999	20.2533	10.0218	0.00218042	19.0956	9.55696	0.00273122
HDL
At three menstrual cycles
Group	0.054302	1.56159	0.215267	0.0772228	2.09678	0.15147	0.0719311	1.84776	0.177816	0.0881907	2.41445	0.124119	0.0286736	0.685642	0.410084	0.0803854	2.15077	0.14637
Age	0.195866	5.63264	0.0201568	0.210189	5.70712	0.0192211	0.184691	4.74435	0.0323027	0.135791	3.71763	0.0573449	0.15036	3.5954	0.0615054	0.216555	5.7941	0.0183544
BMI	0.237261	6.82304	0.0108397	0.243775	6.61905	0.0119142	0.181549	4.66364	0.0337653	0.236854	6.48451	0.0127759	0.110633	2.64545	0.107731	0.294196	7.87144	0.00628679
HDL_before	0.0159535	0.458784	0.50025	0.00294311	0.0799123	0.778137	0.0103025	0.26465	0.608344	0.0061448	0.16823	0.682772	0.00729419	0.174419	0.677319	0.0239835	0.641697	0.42544
Change (0-three menstrual cycles)
Group	0.054302	1.56159	0.215267	0.0784225	2.11402	0.149819	0.0717953	1.79561	0.183991	0.0899857	2.43897	0.122253	0.0273924	0.638758	0.426498	0.0866793	2.36775	0.127763
Age	0.195866	5.63264	0.0201568	0.208376	5.61716	0.0201631	0.185008	4.62708	0.0344509	0.134029	3.63271	0.0602018	0.151479	3.53231	0.0637801	0.210794	5.75808	0.0187081
BMI	0.237261	6.82304	0.0108397	0.246777	6.65232	0.0117106	0.178839	4.4728	0.0375122	0.238832	6.4733	0.0128506	0.0997949	2.3271	0.131034	0.278556	7.60907	0.00717683
HDL_before	16.1829	465.381	3.88922e-34	15.9177	429.089	4.13899e-34	16.3147	408.033	2.29145e-33	16.103	436.455	2.31287e-34	16.1668	376.992	3.28409e-32	16.6346	454.395	5.79959e-35
LDL
At three menstrual cycles
Group	4.52948	2.29558	0.133891	3.16776	1.62452	0.206108	6.52812	3.2815	0.0737716	5.05561	2.61321	0.109866	2.16589	1.10273	0.296792	2.59285	1.33996	0.250443
Age	1.17823e-05	5.97141e-06	0.998057	0.0437746	0.0224488	0.881272	0.313638	0.157657	0.692367	0.0564088	0.0291573	0.864842	0.137634	0.0700739	0.791902	0.0663676	0.0342981	0.853537
BMI	0.00271644	0.00137672	0.970499	0.080867	0.0414708	0.839143	0.00983741	0.00494499	0.944112	0.423987	0.219156	0.640941	0.0239589	0.0121983	0.912329	0.0363641	0.0187926	0.891303
LDL_before	0.433959	0.219935	0.640432	1.2603	0.646316	0.423786	0.416233	0.209228	0.648597	0.622001	0.321507	0.572271	2.04249	1.0399	0.310881	1.38847	0.717549	0.399445
Change (0-three menstrual cycles)
Group	4.52948	2.29558	0.133891	3.15823	1.61578	0.207319	6.46938	3.27679	0.0739748	5.08986	2.62553	0.109044	2.33	1.19284	0.277996	2.53608	1.30816	0.256096
Age	1.17823e-05	5.97141e-06	0.998057	0.0456338	0.0233467	0.878939	0.25431	0.12881	0.720603	0.0619716	0.0319672	0.858546	0.135852	0.069549	0.792664	0.0785344	0.0405097	0.840992
BMI	0.00271644	0.00137672	0.970499	0.101691	0.0520264	0.820149	0.00212361	0.00107562	0.973917	0.437807	0.225837	0.635907	0.0249956	0.0127965	0.910214	0.0437844	0.0225849	0.880915
LDL_before	28.0283	14.205	0.000321886	25.8827	13.2419	0.000480431	31.1103	15.7576	0.000154935	29.6706	15.3051	0.000189356	23.5001	12.0309	0.00084085	25.3788	13.0909	0.000514864
Creaction
At three menstrual cycles
Group	1.73657	0.431555	0.513211	1.18357	0.310869	0.578685	1.50292	0.382214	0.538155	3.02556	0.774982	0.381285	2.63258	0.658369	0.419514	1.66336	0.426226	0.515695
Age	0.103084	0.0256175	0.873263	0.0249356	0.00654945	0.935698	0.00582016	0.00148015	0.969405	0.349226	0.0894524	0.76564	0.0771486	0.0192937	0.889873	0.0537919	0.0137839	0.90683
BMI	0.872571	0.216843	0.642788	1.68575	0.442769	0.507679	1.03086	0.262164	0.610031	0.0105458	0.00270125	0.958678	0.604037	0.151061	0.698544	0.77596	0.198835	0.656852
Creaction_before	38.7553	9.6311	0.0026864	41.5125	10.9034	0.00142966	50.2965	12.7911	0.000590996	45.7772	11.7256	0.000969885	53.4687	13.3717	0.000452716	48.7248	12.4854	0.000680678
Change (0-three menstrual cycles)
Group	1.73657	0.431555	0.513211	1.23446	0.324137	0.570707	1.56055	0.397532	0.530141	2.97734	0.763994	0.384666	2.69258	0.673822	0.414132	1.62113	0.415285	0.52112
Age	0.103084	0.0256175	0.873263	0.0123202	0.00323497	0.954783	0.0108567	0.00276562	0.958189	0.324554	0.0832815	0.773636	0.0709447	0.017754	0.894331	0.0433273	0.0110992	0.916357
BMI	0.872571	0.216843	0.642788	1.60029	0.420194	0.518674	1.10493	0.281468	0.597192	0.0211642	0.0054308	0.941436	0.573479	0.143514	0.705804	0.893531	0.228896	0.633632
Creaction_before	123.342	30.6518	4.22782e-07	129.894	34.1068	1.04203e-07	116.844	29.7646	5.17447e-07	124.496	31.9461	2.29372e-07	111.808	27.9802	1.02009e-06	119.429	30.5943	3.78957e-07
SAS
At three menstrual cycles
Group	62.0594	0.812956	0.370134	154.331	2.09594	0.151551	110.251	1.52071	0.221078	108.515	1.50516	0.223433	108.296	1.49834	0.224475	137.289	1.83674	0.179101
Age	21.5991	0.28294	0.596353	44.5844	0.605492	0.438757	54.3433	0.74957	0.38917	39.6929	0.550562	0.460234	30.0592	0.415888	0.520818	60.4673	0.808973	0.37109
BMI	380.933	4.99008	0.0284736	408.046	5.54158	0.0209921	392.414	5.41266	0.0224907	378.557	5.25079	0.0245341	412.489	5.70705	0.0192218	325.743	4.35801	0.0399781
SAS_before	782.31	10.248	0.0020076	1292.94	17.5591	7.0529e-05	1194.04	16.4696	0.000113267	1150.25	15.9546	0.000142031	1135.6	15.7117	0.000158113	1265.63	16.9325	9.25418e-05
Change (0-three menstrual cycles)
Group	62.0594	0.812956	0.370134	154.349	2.09688	0.15146	103.722	1.43459	0.234509	105.245	1.46192	0.230143	108.28	1.49814	0.224506	133.607	1.78866	0.184833
Age	21.5991	0.28294	0.596353	42.1201	0.572215	0.451575	51.9738	0.718854	0.399018	39.8484	0.55352	0.459036	32.1464	0.444769	0.506725	60.6592	0.812071	0.37018
BMI	380.933	4.99008	0.0284736	407.667	5.53828	0.0210292	386.055	5.33956	0.0233903	375.61	5.21746	0.0249788	412.87	5.71236	0.0191676	323.009	4.32427	0.0407356
SAS_before	2691.49	35.2576	8.38958e-08	2634.62	35.7922	5.69394e-08	2839.82	39.2778	1.67999e-08	2885.11	40.0761	1.27706e-08	2885.18	39.9186	1.34786e-08	2709.5	36.2733	4.79996e-08
SDS
At three menstrual cycles
Group	34.8999	0.147784	0.70175	57.6657	0.257582	0.613166	41.8141	0.187315	0.666311	33.6408	0.151844	0.697802	76.1869	0.335719	0.563919	47.7985	0.211383	0.646917
Age	115.955	0.491011	0.485645	77.4195	0.345818	0.558126	139.292	0.623987	0.431876	115.244	0.520177	0.472843	93.8669	0.413626	0.521951	134.285	0.593857	0.443173
BMI	1.36586	0.00578373	0.939581	2.36754	0.0105754	0.918347	0.213696	0.000957295	0.975393	0.188659	0.000851552	0.976792	1.19856	0.00528146	0.942245	1.29552	0.00572927	0.939851
SDS_before	45.4774	0.192574	0.662044	78.5274	0.350767	0.555329	101.529	0.45482	0.501975	98.0087	0.442382	0.507865	135.657	0.597777	0.441678	140.77	0.62254	0.432408
Change (0-three menstrual cycles)
Group	34.8999	0.147784	0.70175	54.2382	0.242843	0.623494	41.7294	0.187161	0.66644	34.9026	0.157549	0.692467	72.5994	0.320666	0.572773	46.5304	0.206034	0.651108
Age	115.955	0.491011	0.485645	78.6483	0.352135	0.554561	136.125	0.610537	0.436864	117.626	0.53096	0.468305	94.6104	0.417887	0.519821	131.909	0.584088	0.446935
BMI	1.36586	0.00578373	0.939581	2.10782	0.00943743	0.92285	0.167771	0.00075247	0.978183	0.170293	0.000768699	0.977949	0.978529	0.00432209	0.947745	1.06075	0.00469695	0.945529
SDS_before	5898.37	24.9766	3.69128e-06	5825.29	26.0818	2.12926e-06	5651.27	25.3466	2.8426e-06	5675.7	25.6199	2.55236e-06	5434.97	24.0058	4.84318e-06	5402.13	23.9203	5.0119e-06

## Sheet: s4
Characteristics	Healthy controls(N=19)	Acupuncture + Clomiphene (N=21)	Clomiphene (N=19)	P
Age (years), mean (SD)	28.30±1.50	27.33±3.83	25.71±2.70	0.2
Body mass index (kg/m2), mean (SD)	19.48(17.97,20.04)	26.57(25.64,29.17)	25.86(25.38,28.15)	0.42
LH (mIU/mL), mean (SD)	5.08(4.26,6.67)	9.76±5.43	13.63±7.77	0.13
FSH (mIU/mL), mean (SD)	5.61±0.82	5.52±1.70	5.85±1.32	0.56
LH/FSH), mean (SD)	0.92(0.81,1.07)	1.74±0.79	2.30±1.10	0.13
T (ng/dL), mean (SD)	15.34±8.67	34.77±30.01	52.19±13.50	0.06
E2 (pg/mL), mean (SD)	42.23(28.90,49.74)	41.27(29.70,52.94)	48.55(31.25,79.38)	0.56
Fasting blood glucose (mmol/L), mean (SD)	4.90(4.46,5.25)	5.29(4.98,5.85)	4.80(4.65,5.11)	0.02*
Fasting insulin (mIU/L), mean (SD)	7.57(7.13,8.00)	22.86±13.06	18.52±12.05	0.36
HOMA IR, mean (SD)	1.62(1.40,1.86)	5.95(2.60,7.08)	3.56(2.11,5.08)	0.29
Triglyceride (mmol/L), mean (SD)	0.88(0.65,1.03)	1.79(1.17,2.77)	1.23(0.80,1.66)	0.04*
Total cholesterol (mmol/L), mean (SD)	3.68(3.31,4.51)	5.00(3.96,5.86)	4.06(3.70,4.85)	0.12
HDL (mmol/L), mean (SD)	1.41±0.29	1.14±0.25	1.12±0.33	0.88
LDL (mmol/L), mean (SD)	2.57(2.36,2.88)	2.78(2.36,3.58)	2.89(2.43,3.42)	0.88
Note: *: Statistical value P<0.05. BMI (Body Mass Index), body mass index = weight (Kg)/height 2 (m2); LH (Luteinizing Hormone), luteinizing hormone; FSH (Follicle-stimulating Hormone), follicle-stimulating hormone; T (Testosterone), testosterone; E2 (Estradiol), estradiol; FBG (Fasting Blood-glucose), fasting blood glucose; FINS (Fasting Insulin), fasting insulin; HOMA-IR (Homeostatic Model Asse…
